# Supplementary material for: Chromatin Accessibility and Transcriptomic Alterations in Murine Ovarian Granulosa Cells upon Deoxynivalenol Exposure
Source: Cells. 2021 Oct 20;10(11):2818. doi: 10.3390/cells10112818 (PMC8616273; doi:10.3390/cells10112818)
Supplement: Supplementary file 1 [file cells-10-02818-s001.zip › cells-1374880/cells-1374880-supplementary tables.xlsx]

## Sheet: Table S1
Table S1 Oligonucleotide sequences and size of primers
No.	Gene Name	GenBank No.	Primer pairs （5'→3'）	Product size(bp)	Descriptions
1	Adrb2	NM_007420.3	CCTGCTGACCAAGAATAAG	142	adrenoceptor beta 2
			GCAAGTCTCCTCGGTGTAA
2	Btbd11	NM_001017525.1	AACACCATGAGCGAACAGG	176	BTB domain containing 11
			AAAGTCAGAGCCGTCCAAT
3	Ciita	NM_001243760.2	AGACCGTGTTCTGCTCATC	281	class II major histocompatibility complex transactivator
			AGTTCTCAAAGTAGTGCCTCAT
4	Cobll1	NM_001363076.1	GGGAACATCACTAAACCTG	123	Cobl-like 1
			CATGCCTTACTGAACGACT
5	Doc2b	NM_007873.3	GCCAGCAAGGCAAATAAGCTC	267	double C2, beta
			CTTGTCCTCTGCCTTGTCCA
6	Dtx4	NM_172442.3	CAACAATGGGAACAAGGAT	244	deltex 4, E3 ubiquitin ligase
			AAGGTAACAATGTCGTGGG
7	Fbxo27	NM_001163702.1	TGGAGAAGGGTCTGTGGC	178	F-box protein 27
			CACTGTTCAATGGGATCTGG
8	Fshr	NM_013523.3	GCAAGCCCAGATTTACAAG	120	follicle stimulating hormone receptor
			TGATTTAGAGGGACAAGCAC
9	Galnt13	NM_173030.2	GAAAGGCAACTCCATACAC	192	polypeptide N-acetylgalactosaminyl transferase 13
			AAGGCTTACACTTCAGATT
10	Iqgap2	NM_027711.1	ATGGGTTACACTGGTCG	154	IQ motif containing GTPase activating protein 2
			CTCTTTCGCCTTCACAA
11	Jcad	XM_006525904.3	GGAACCGGTCGTGATGGG	255	junctional cadherin 5 associated
			GTCCCCAGGGATGTCCTACT
12	Kcnf1	NM_201531.4	ATTGGTGGGGCAGCTAACTC	213	potassium voltage-gated channel modifier subfamily F member 1
			AAAGGCCTCTGCCCCAATAC
13	Kcnh1	NM_001038607.2	AGAACGTGGATGAGGGCATCAG	236	potassium voltage-gated channel subfamily H member 1
			CCAGCTGTTGTTGCGGATTG
14	Mfrp	NM_001190314.1	TGAAGCGTGACTCTGTATGTG	151	membrane frizzled-related protein
			TGAGGGTAGTGCTGTGGAT
15	Ndufaf6	NM_001085493.2	AAGGCCATTCGGTTTGGCTA	258	NADH: ubiquinone oxidoreductase complex assembly factor 6
			GCCAGTTCCACATTGAAGGC
16	Npc1l1	NM_207242.2	CTGCCCTGGTTCCTGAATGAT	148	NPC1 like intracellular cholesterol transporter 1
			CCTGTGAGTTCCGTAAGGGC
17	Nr3c2	NM_001083906.2	CACATAAGCAAGACAGTGGCA	284	nuclear receptor subfamily 3 group C member 2
			TGGTGAACCCTGTGGGAAAC
18	Plb1	NM_001081407.1	CTTTCTGACTACAGCCACCG	102	phospholipase B1
			TCCAACTTTCCATCTCCTCC
19	Ptafr	NM_001081211.2	CACGCTCTTTCCGATTGTTT	206	platelet activating factor receptor
			TCCAGTCGCCCTCGTTGTAG
20	Tcte2	NM_022311.3	GCCATCAAAGAAACCGGCG	205	t-complex-associated testis expressed 2
			GGAGCATGGTATCACTTGAACG
21	Tnfrsf19	NM_001164155.1	GGCAGGACAAGGGGAAGGAATAAA	220	TNF receptor superfamily member 19
			TTGGACAACTCCATGCCAGG
22	Tnfrsf21	NM_178589.3	CTTTACCAGGCACGAGAAC	100	TNF receptor superfamily member 21
			GTCAGTCAAGGCAGCACA
23	Zfp930	NM_001013379.2	CTTGCTGGATCATACCC	144	zinc finger protein 930
			CTTCCTTTATGCCTTCC
24	Cacna1a	NM_001252059.1	GCCTTTGCCTTCACTGGCA	207	calcium voltage-gated channel subunit alpha1 A
			GGCTACCACAGCGAAGATGA
25	Camk1g	NM_144817.2	GTGCTGGGATCAGGAGCTTT	101	calcium/calmodulin dependent protein kinase IG
			CGGAAGGCTGGTGACTTCTT
26	Chrdl1	NM_001114385.1	ACCGAGAGACCACCTCAAGT	146	chordin like 1
			CACTGGTTCAAGGTGGTCCG
27	Col3a1	NM_009930.2	TGGAAGCCAGAACCATGTCA	160	collagen type III alpha 1 chain
			GCACAGGAGCAGGTGTAGAA
28	Ifit3	XM_011247153.2	CCAGAGGCAGAGTCCA	243	interferon induced protein with tetratricopeptide repeats 3
			TAGGTGCTTTATGTAGGC
29	Ifit3b	NM_001005858.3	GATGGCAGAACTGAGACGAT	200	interferon-induced protein with tetratricopeptide repeats 3B
			TGTGGTACTCCTGGAGGTTG
30	Rgs2	NM_009061.4	CCCGTTTGAGCTACTTCT	158	regulator of G protein signaling 2
			AGCCAGCCCATATTTACT
31	Tmem45a	NM_019631.3	TTGGGAAGGAGTTGTTGT	371	transmembrane protein 45A
			CGTTGTTCTTTACGAGGA

## Sheet: Table S2
Table S2 List of primers used in ChIP-qPCR
No.	Gene Name	Primer pairs （5'→3'）	Product size (bp)
1	Fshr	GAAGGTAATCTTAGCAGGTAGT	138
		GCTTAGTAATAAAGGGTTTGAGGA
2	Tnfrsf19	ACCGTTAGAGTATCCGTTTG	118
		TCCCTTGCCAGATCACAT
3	Adrb2	GGTGGGCAGCGAGGTTA	182
		AGCCGTCTTTCCAGTCTTCA
4	Tcte2	AAAGGGCTCTAACTAGGTCA	171
		CTAAGAGGTGCTTGCTGAA
5	Ifit3b	TCCAAGTCCCACTAGACCA	89
		AAGCCACAGAAAGGATACAAC
6	Kcnf1	GCCATTCAACCTTTCTCATCC	178
		CTGGGCCACTAGCAGTATTTT
7	Dtx4	ACCTGGTCTGGATATGTGG	113
		GGGATTGAAGCCTGTATTG

## Sheet: Table S3
Table S3 Summary statistics for ATAC-seq data
Sample ID	Raw Reads	Clean Reads (%)	Raw Base (G)	Clean Bases (G)	Q20 (%)	Q30 (%)	GC Content (%)	Non-mitochnodrial mapped (%)	Peaknum	Accession
atacCont1	72557976	69327505 (99.55)	21.77	17.94	94.49	87.67	47.79	43194107 (62.30)	72717	SRR11318218
atacCont2	83567321	80175478 (95.94)	25.07	20.83	94.78	88.19	47.63	49617271 (61.89)	73084	SRR11318217
atacCont3	86639886	82471094 (95.19)	25.99	21.25	94.25	87.14	48.48	48632945 (58.97)	79740	SRR11318216
atacDON1	87273501	81960604 (93.91)	26.18	21.85	93.7	86.44	47.72	52776835 (64.39)	84629	SRR11318211
atacDON2	87545225	82648856 (94.41)	26.26	21.35	93.75	86.31	46.9	54424326 (65.85)	79532	SRR11318210
atacDON3	67110697	63904144 (95.22)	20.13	17.17	94.39	87.52	47.03	42480803 (66.48)	74168	SRR11318209

## Sheet: Table S4
Table S4 List of different peaks
Chrom	Start	End	PeakID	Score	baseMean	log2FoldChange	lfcSE	stat	p-value	padj	GCStreat1A_Normalized	GCStreat2A_Normalized	GCStreat3A_Normalized	GCScon1A_Normalized	GCScon2A_Normalized	GCScon3A_Normalized
chr1	45309124	45309514	peaks1113	4.72489	87.6681	-1.1074	0.23945	-4.62476	3.75025e-06	2.44185e-05	61.2931	70.5547	33.4711	114.609	138.845	107.236
chr1	45419530	45420578	peaks1121	12.5003	113.977	-1.0354	0.188135	-5.50348	3.7236e-08	3.56775e-07	71.8005	86.2335	65.7469	145.383	166.011	148.688
chr1	49315624	49316418	peaks1188	25.7442	114.343	-1.07319	0.188775	-5.68501	1.30806e-08	1.36122e-07	73.5517	67.6149	80.0916	153.873	173.054	137.875
chr1	50376609	50376930	peaks1192	5.64003	41.7053	-1.1428	0.328733	-3.47638	0.000508223	0.00199318	24.5172	27.4379	26.2987	36.0805	67.4105	68.4867
chr1	51058663	51059018	peaks1197	4.36715	28.9912	-1.13312	0.380273	-2.97974	0.00288489	0.00899108	21.0148	18.6186	14.3448	51.9983	38.2328	29.7376
chr1	12116829	12117974	peaks149	89.6872	338.372	-1.07363	0.113572	-9.45336	3.2811e-21	3.53691e-19	222.406	189.126	243.861	449.945	460.806	464.088
chr1	61539694	61540515	peaks1702	7.94491	73.4829	-1.02901	0.24937	-4.12645	3.68412e-05	0.000193039	42.9052	42.1368	60.9653	75.3445	117.717	101.829
chr1	67226718	67228365	peaks1948	24.0424	176.853	-1.11283	0.157226	-7.0779	1.46352e-12	3.03439e-11	126.089	104.852	104	216.483	238.452	271.243
chr1	69397712	69398201	peaks1981	13.746	87.1855	-1.437	0.227408	-6.31905	2.63176e-10	3.69555e-09	40.2783	43.1168	58.5745	146.444	124.76	109.939
chr1	70621720	70622299	peaks2001	23.2089	100.43	-1.18495	0.214416	-5.52643	3.26817e-08	3.16147e-07	54.2882	71.5346	58.5745	108.241	154.943	154.996
chr1	72022606	72022995	peaks2055	18.3889	65.0428	-1.14187	0.259948	-4.39267	1.11967e-05	6.57397e-05	50.7857	32.3376	38.2527	72.161	97.5943	99.1255
chr1	73663193	73664090	peaks2135	22.3837	179.731	-1.15015	0.15861	-7.25141	4.12442e-13	9.45911e-12	124.337	99.9525	109.977	237.707	284.734	221.681
chr1	82155915	82156515	peaks2506	16.8556	108.9	-1.04444	0.191339	-5.45858	4.79967e-08	4.50448e-07	79.681	69.5748	63.3561	135.832	158.968	145.985
chr1	17751212	17751654	peaks283	3.37982	33.7899	-1.52547	0.364208	-4.18847	2.80836e-05	0.000150986	10.5074	18.6186	23.908	55.1819	42.2573	52.2662
chr1	89880885	89881232	peaks2974	3.51244	42.5593	-1.19682	0.315316	-3.79563	0.000147267	0.000665519	23.6416	25.4781	28.6895	48.8148	76.4656	52.2662
chr1	90407031	90407481	peaks2999	6.19368	46.6048	-1.12132	0.29087	-3.85507	0.000115698	0.00053676	30.6466	26.458	31.0803	54.1207	72.4411	64.8821
chr1	92634884	92635900	peaks3186	15.4355	161.263	-1.07609	0.157573	-6.82914	8.54233e-12	1.55723e-10	106.825	97.9927	106.39	238.768	202.231	215.373
chr1	95707118	95707594	peaks3316	7.73826	57.9586	-1.22478	0.289845	-4.22564	2.38264e-05	0.000130155	41.1539	39.1971	22.7126	96.5683	89.5452	58.5742
chr1	103105573	103106355	peaks3381	20.7591	117.579	-1.56259	0.186842	-8.36318	6.10518e-17	2.82872e-15	56.915	59.7755	62.1607	168.729	174.06	183.833
chr1	114391854	114392280	peaks3542	7.71302	65.4518	-1.17739	0.250438	-4.70131	2.58498e-06	1.73925e-05	32.3978	49.9763	38.2527	87.0176	89.5452	95.5209
chr1	114861109	114861435	peaks3544	5.10224	37.5033	-1.91466	0.357878	-5.35003	8.79406e-08	7.86117e-07	8.75616	16.6588	22.7126	60.4879	53.3247	63.0799
chr1	125450141	125451036	peaks3781	39.3564	188.356	-1.0935	0.144609	-7.56176	3.97659e-14	1.09661e-12	112.079	122.491	126.712	251.502	268.636	248.715
chr1	143946606	143947190	peaks4709	24.0905	125.039	-1.26274	0.177956	-7.09577	1.28636e-12	2.69706e-11	67.4224	78.3941	75.31	169.79	179.09	180.228
chr1	150898034	150898955	peaks4806	11.8128	113.262	-1.01074	0.192836	-5.24149	1.59289e-07	1.35682e-06	73.5517	91.1332	59.7699	153.873	157.962	143.281
chr1	152225006	152225362	peaks4904	5.64003	42.8998	-1.26001	0.311888	-4.03992	5.34685e-05	0.0002698	19.2635	28.4179	28.6895	59.4267	51.3124	70.289
chr1	167660505	167661671	peaks5731	133.043	572.801	-1.24409	0.103144	-12.0617	1.68284e-33	2.11789e-30	286.326	364.533	372.964	781.036	742.521	889.426
chr1	167806062	167806620	peaks5736	5.42604	76.5558	-1.13375	0.23292	-4.86754	1.12998e-06	8.17011e-06	51.6613	36.2573	56.1837	108.241	109.668	97.3232
chr1	172870196	172870514	peaks6025	7.34664	53.5461	-1.15799	0.277127	-4.17855	2.93369e-05	0.000157187	26.2685	41.1569	32.2757	72.161	67.4105	82.0038
chr1	174640990	174641394	peaks6048	7.73826	58.8644	-1.31448	0.272504	-4.8237	1.4092e-06	9.97687e-06	38.5271	40.177	21.5172	93.3848	78.4779	81.1027
chr1	176774533	176775288	peaks6090	8.30387	75.0204	-1.10076	0.229893	-4.78813	1.68344e-06	1.17482e-05	53.4126	46.0566	43.0343	114.609	96.5881	96.4221
chr1	182823895	182824194	peaks6447	2.24715	26.4814	-1.34482	0.40931	-3.28558	0.00101772	0.00365207	7.88054	19.5985	17.931	30.7745	41.2512	41.4525
chr1	184621844	184622733	peaks6554	18.3889	115.238	-1.03123	0.197618	-5.2183	1.80571e-07	1.52622e-06	74.4273	91.1332	60.9653	159.179	131.803	173.92
chr1	192306956	192307931	peaks6889	82.9726	309.167	-1.24697	0.118459	-10.5266	6.51555e-26	1.83753e-23	197.014	187.166	163.769	464.801	411.506	430.745
chr1	193413369	193414462	peaks6957	33.7869	265.911	-1.1497	0.13095	-8.77966	1.63971e-18	1.04553e-16	170.745	137.19	188.873	361.866	385.346	351.445
chr1	3903570	3904216	peaks9	5.64003	47.6184	-1.48029	0.306257	-4.83348	1.34165e-06	9.54361e-06	21.0148	20.5785	34.6665	76.4057	57.3492	75.6958
chr1	41928431	41929319	peaks990	33.7692	140.088	-1.37966	0.177938	-7.75363	8.93033e-15	2.76144e-13	82.3079	68.5949	82.4824	229.217	176.072	201.856
chr1	10014586	10015189	peaks102	7.15645	60.5368	1.20647	0.264105	4.56816	4.9203e-06	3.12113e-05	105.074	77.4142	70.5285	37.1417	35.2144	37.8479
chr1	43426609	43427408	peaks1039	8.25208	71.3035	1.00264	0.234201	4.28112	1.85952e-05	0.000104156	101.571	94.073	89.6548	40.3252	55.337	46.8593
chr1	46870819	46871198	peaks1169	1.90322	19.9	1.27285	0.473519	2.68806	0.00718683	0.0195812	21.0148	26.458	37.0573	9.55071	18.1103	7.20913
chr1	51857291	51857724	peaks1235	2.90128	31.4729	1.19217	0.367662	3.24256	0.00118461	0.00416336	47.2833	52.916	31.0803	13.7955	22.1348	21.6274
chr1	52279621	52280812	peaks1266	15.1395	152.181	1.06512	0.172437	6.17687	6.5383e-10	8.58041e-09	192.635	211.664	212.781	115.67	104.637	75.6958
chr1	52307178	52307662	peaks1270	3.24584	39.2367	1.06374	0.336423	3.1619	0.00156742	0.00531081	49.0345	47.0365	63.3561	18.0402	37.2267	20.7262
chr1	52580382	52580756	peaks1288	3.82445	53.6532	1.33867	0.287433	4.65732	3.20348e-06	2.11539e-05	79.681	57.8157	93.241	36.0805	27.1654	27.9354
chr1	52764137	52764623	peaks1299	2.72593	72.6819	1.16466	0.2413	4.8266	1.38885e-06	9.84736e-06	114.706	81.3339	105.195	50.9371	44.2696	39.6502
chr1	53742005	53742358	peaks1326	3.665	30.587	1.31702	0.414978	3.17371	0.00150503	0.00512461	37.6515	50.9562	41.8389	30.7745	15.0919	7.20913
chr1	54600186	54600972	peaks1360	22.888	191.442	1.13771	0.146255	7.77898	7.31115e-15	2.30391e-13	262.685	245.962	280.918	132.649	114.698	111.741
chr1	54806264	54806794	peaks1375	5.50774	84.0676	1.14465	0.219815	5.20732	1.91584e-07	1.61186e-06	119.959	118.571	108.781	42.4476	62.3798	52.2662
chr1	54846077	54847036	peaks1382	4.60976	93.165	1.21363	0.215219	5.63904	1.71e-08	1.74187e-07	140.099	120.531	130.298	41.3864	65.3982	61.2776
chr1	56903989	56904537	peaks1435	2.70921	38.2124	1.02219	0.333106	3.06867	0.00215017	0.0069721	45.532	40.177	68.1377	26.5298	28.1715	20.7262
chr1	57832687	57833429	peaks1468	6.14726	67.959	1.39318	0.247278	5.63407	1.76009e-08	1.78837e-07	101.571	107.792	86.0686	33.9581	34.2083	44.1559
chr1	58153864	58154425	peaks1485	6.2524	75.0698	1.01001	0.246183	4.10266	4.08422e-05	0.000211603	78.8054	99.9525	123.126	48.8148	40.2451	59.4753
chr1	58237821	58238303	peaks1490	10.2186	57.0818	1.00289	0.283544	3.53697	0.000404739	0.00163189	79.681	96.0328	52.5975	35.0193	33.2022	45.9582
chr1	58945110	58946524	peaks1547	47.3237	320.016	1.16016	0.134766	8.60866	7.39204e-18	4.06914e-16	502.604	357.673	466.205	213.299	173.054	207.262
chr1	60017674	60018217	peaks1628	9.98483	61.5545	1.35068	0.273583	4.93702	7.93268e-07	5.93107e-06	90.1884	73.4945	101.609	29.7133	47.2879	27.0342
chr1	62821531	62821830	peaks1750	2.3778	25.105	1.1023	0.427011	2.58143	0.00983929	0.0255425	25.3929	49.9763	27.4941	16.979	10.0613	20.7262
chr1	62834608	62835167	peaks1753	9.08958	67.1064	1.10116	0.25304	4.35174	1.35064e-05	7.79469e-05	79.681	105.832	89.6548	31.8357	44.2696	51.365
chr1	13214270	13214729	peaks179	5.1204	50.7987	1.09031	0.277284	3.9321	8.42056e-05	0.000404214	74.4273	70.5547	62.1607	37.1417	27.1654	33.3422
chr1	64052641	64053194	peaks1817	2.70921	29.5174	1.042	0.386206	2.69804	0.00697495	0.0190912	29.7709	32.3376	57.3791	20.1626	22.1348	15.3194
chr1	64210929	64211795	peaks1826	5.10224	84.6297	1.01882	0.252281	4.03845	5.38058e-05	0.00027123	102.447	128.37	109.977	47.7536	37.2267	82.0038
chr1	65001458	65003094	peaks1887	3.83483	139.562	1.03997	0.165592	6.28031	3.37908e-10	4.6579e-09	180.377	193.046	190.068	88.0788	96.5881	89.2129
chr1	65017132	65017627	peaks1889	2.34454	44.8762	1.15159	0.311147	3.7011	0.000214669	0.000931647	75.303	63.6952	46.6205	21.2238	28.1715	34.2434
chr1	69724140	69724823	peaks1991	9.39572	65.4364	1.12377	0.250832	4.48015	7.45891e-06	4.55111e-05	107.701	76.4343	84.8732	38.2029	41.2512	44.1559
chr1	71723483	71724150	peaks2035	5.60901	54.9002	1.08476	0.299444	3.62257	0.000291691	0.00122209	87.5616	80.354	54.9883	45.6312	39.2389	21.6274
chr1	72456454	72457757	peaks2084	60.3905	248.876	1.02824	0.12495	8.22915	1.88543e-16	8.01643e-15	339.739	344.934	316.78	166.607	162.992	162.205
chr1	74111443	74111743	peaks2176	1.98657	34.3158	1.10825	0.345383	3.20875	0.00133313	0.00461418	49.9101	54.8759	35.8619	16.979	22.1348	26.1331
chr1	74366027	74366434	peaks2202	5.29461	60.718	1.09899	0.265851	4.13384	3.5675e-05	0.000187622	98.069	75.4544	74.1147	44.57	43.2634	28.8365
chr1	74418631	74419811	peaks2210	19.3498	188.261	1.03489	0.144096	7.18192	6.87412e-13	1.51511e-11	244.297	266.54	248.643	115.67	123.754	130.665
chr1	74668014	74668913	peaks2226	9.39572	91.9425	1.04779	0.212389	4.93336	8.08259e-07	6.03196e-06	106.825	118.571	147.034	62.6102	55.337	61.2776
chr1	75611758	75612223	peaks2317	3.59286	38.5236	1.09	0.316694	3.4418	0.000577854	0.00223064	44.6564	57.8157	54.9883	24.4074	23.1409	26.1331
chr1	78615924	78616509	peaks2406	3.31357	46.9745	1.05002	0.307615	3.41342	0.000641527	0.00244059	75.303	53.896	60.9653	19.1014	39.2389	33.3422
chr1	16008924	16009774	peaks243	5.78714	76.2706	1.02989	0.232507	4.42951	9.44454e-06	5.63727e-05	93.6909	93.093	120.735	46.6924	58.3553	45.057
chr1	80215674	80216358	peaks2451	4.64606	55.0636	1.01089	0.277114	3.64791	0.000264382	0.00111969	83.1835	63.6952	74.1147	25.4686	44.2696	39.6502
chr1	80548293	80548895	peaks2467	2.90128	27.726	1.42499	0.403815	3.52881	0.000417439	0.00167718	55.1638	32.3376	33.4711	19.1014	10.0613	16.2205
chr1	85758426	85759004	peaks2625	4.18654	62.0528	1.03521	0.248504	4.16578	3.10289e-05	0.000165434	77.0542	93.093	80.0916	41.3864	39.2389	41.4525
chr1	16642018	16642424	peaks265	4.64606	50.0988	1.01923	0.277394	3.67431	0.000238498	0.0010222	75.303	57.8157	68.1377	32.8969	32.196	34.2434
chr1	86393235	86393676	peaks2684	2.23516	37.9207	1.11962	0.317522	3.52612	0.000421692	0.00169272	49.9101	49.9763	56.1837	22.285	22.1348	27.0342
chr1	86478849	86479789	peaks2694	5.57025	87.5565	1.12358	0.218237	5.14845	2.6265e-07	2.15238e-06	100.696	123.471	136.275	53.0595	61.3737	50.4639
chr1	86687187	86687545	peaks2718	5.10764	37.1219	1.33205	0.332629	4.00463	6.2115e-05	0.00030836	56.915	54.8759	47.8159	14.8567	22.1348	26.1331
chr1	87032499	87032978	peaks2732	12.4916	138.367	1.07432	0.172516	6.22738	4.74304e-10	6.38591e-09	161.989	195.985	205.608	85.9564	90.5514	90.1141
chr1	87637161	87638351	peaks2790	26.7643	232.091	1.38097	0.139328	9.91165	3.70486e-23	5.94917e-21	342.366	367.473	295.263	141.138	123.754	122.555
chr1	87772457	87774016	peaks2800	33.656	257.394	1.08023	0.1294	8.34796	6.94529e-17	3.19591e-15	355.5	325.336	366.987	186.77	161.986	147.787
chr1	87892599	87893064	peaks2811	5.60901	49.1666	1.21914	0.327875	3.71832	0.00020055	0.000876719	90.1884	62.7153	52.5975	45.6312	23.1409	20.7262
chr1	88264280	88265198	peaks2837	23.2398	371.48	1.11358	0.108011	10.3099	6.35531e-25	1.47775e-22	459.698	531.12	534.343	233.462	240.464	229.791
chr1	88543343	88543732	peaks2863	1.53168	46.8118	1.06043	0.311194	3.40763	0.0006553	0.00248707	46.4076	75.4544	68.1377	38.2029	21.1287	31.5399
chr1	89052897	89053569	peaks2901	12.1463	90.7834	1.20067	0.21159	5.67455	1.39056e-08	1.43978e-07	130.467	141.109	107.586	54.1207	57.3492	54.0684
chr1	89094173	89094569	peaks2907	1.77918	36.8404	1.66189	0.349762	4.75148	2.01935e-06	1.38534e-05	50.7857	58.7956	58.5745	10.6119	25.1532	17.1217
chr1	89467270	89468481	peaks2936	35.515	358.691	1.04847	0.109291	9.59335	8.52709e-22	1.02817e-19	506.982	448.806	494.895	220.728	254.55	226.186
chr1	89587558	89588305	peaks2951	2.70921	54.5736	1.01261	0.268715	3.76836	0.000164323	0.000733091	65.6712	67.6149	86.0686	37.1417	32.196	38.7491
chr1	90573176	90574268	peaks3011	5.57025	81.7909	1.10785	0.244441	4.53219	5.83752e-06	3.6478e-05	103.323	93.093	139.862	45.6312	41.2512	67.5856
chr1	90769591	90770521	peaks3033	8.99159	63.0512	1.58188	0.481265	3.28693	0.00101284	0.00363769	58.6663	134.25	90.8502	18.0402	42.2573	34.2434
chr1	91031846	91033062	peaks3056	13.743	141.371	1.10973	0.170041	6.52623	6.74449e-11	1.05524e-09	193.511	211.664	174.528	80.6505	90.5514	97.3232
chr1	91274345	91274736	peaks3091	5.13036	46.6196	1.05615	0.300737	3.51188	0.000444942	0.00177417	53.4126	78.3941	57.3791	24.4074	29.1777	36.9468
chr1	91406992	91407459	peaks3106	2.296	28.325	1.251	0.404962	3.08916	0.0020072	0.00657157	27.1441	33.3175	59.7699	13.7955	16.098	19.8251
chr1	92099528	92100911	peaks3158	12.8101	217.181	1.10387	0.139103	7.93562	2.0945e-15	7.31963e-14	269.69	320.436	300.045	126.282	138.845	147.787
chr1	97995848	97997371	peaks3342	4.64606	121.43	1.03549	0.180936	5.72299	1.04665e-08	1.10727e-07	168.994	165.608	155.402	68.9774	79.484	90.1141
chr1	111287428	111287985	peaks3510	3.74214	56.0894	1.01376	0.258654	3.91939	8.87751e-05	0.000424076	71.8005	74.4744	78.8962	36.0805	39.2389	36.0456
chr1	112825853	112826256	peaks3525	5.60901	41.1174	1.54061	0.342876	4.4932	7.01621e-06	4.30657e-05	66.5468	76.4343	40.6435	18.0402	17.1041	27.9354
chr1	115511774	115512962	peaks3548	26.1508	192.192	1.13171	0.15471	7.31507	2.57256e-13	6.11017e-12	288.078	268.5	235.493	106.119	111.68	143.281
chr1	118595034	118596029	peaks3600	13.5329	152.013	1.08095	0.165992	6.51206	7.41248e-11	1.14933e-09	186.506	231.263	202.022	95.5071	89.5452	107.236
chr1	119986371	119986953	peaks3675	6.11146	55.8084	1.47584	0.270525	5.45547	4.88441e-08	4.57548e-07	91.0641	71.5346	83.6778	28.6521	30.1838	29.7376
chr1	124495923	124496548	peaks3766	5.1204	53.1314	1.32252	0.291219	4.54134	5.58989e-06	3.50459e-05	71.8005	61.7354	94.4364	37.1417	22.1348	31.5399
chr1	124589617	124589987	peaks3770	3.31357	29.9577	1.47406	0.378475	3.89474	9.8306e-05	0.000464635	42.9052	46.0566	43.0343	13.7955	23.1409	10.8137
chr1	127321039	127322185	peaks3838	7.21707	95.1297	1.30576	0.226175	5.77324	7.77638e-09	8.41782e-08	116.457	113.671	176.919	51.9983	60.3676	51.365
chr1	127477870	127478890	peaks3846	5.61998	82.8627	1.02741	0.242463	4.23738	2.26141e-05	0.000124234	126.089	130.33	76.5054	46.6924	64.3921	53.1673
chr1	128063973	128064598	peaks3889	2.296	36.5549	1.37498	0.351174	3.91538	9.02604e-05	0.000430284	47.2833	42.1368	69.3331	13.7955	25.1532	21.6274
chr1	128068724	128069988	peaks3890	49.0938	209.675	1.01	0.139474	7.24147	4.43841e-13	1.01079e-11	265.312	304.757	270.16	151.75	131.803	134.27
chr1	128340582	128341646	peaks3902	7.81396	98.4478	1.03081	0.20176	5.10906	3.23772e-07	2.60389e-06	126.089	142.089	127.908	75.3445	63.386	55.8707
chr1	129146607	129147021	peaks3924	4.18654	42.2035	1.0851	0.301005	3.60492	0.000312244	0.00129858	58.6663	55.8558	57.3791	31.8357	25.1532	24.3308
chr1	130987351	130987681	peaks3997	3.21779	33.3313	1.0477	0.346399	3.02453	0.00249019	0.00792606	37.6515	52.916	44.2297	19.1014	27.1654	18.924
chr1	131754214	131755514	peaks4084	54.0356	359.853	1.05013	0.121176	8.66612	4.47095e-18	2.58407e-16	480.713	431.168	546.297	202.687	232.415	265.837
chr1	133222541	133223329	peaks4204	9.69548	134.926	1.09867	0.181612	6.04951	1.4529e-09	1.79883e-08	188.257	214.604	148.229	89.14	85.5207	83.8061
chr1	133244503	133246163	peaks4206	9.39572	163.946	1.13107	0.154988	7.2978	2.92507e-13	6.86004e-12	223.282	217.544	234.298	107.18	107.656	93.7186
chr1	133367915	133368625	peaks4222	5.05304	191.934	1.04754	0.15041	6.96454	3.29475e-12	6.44121e-11	265.312	273.4	237.884	107.18	122.747	145.084
chr1	133512595	133513506	peaks4231	12.4494	91.2589	1.03128	0.216539	4.76257	1.91139e-06	1.31756e-05	147.979	110.732	108.781	54.1207	58.3553	67.5856
chr1	134162544	134163019	peaks4300	6.11146	57.0209	1.06616	0.272971	3.90576	9.39291e-05	0.000445894	77.9298	69.5748	83.6778	42.4476	43.2634	25.2319
chr1	134213216	134213791	peaks4305	1.76254	44.0907	1.16677	0.325777	3.58151	0.000341618	0.0014053	53.4126	75.4544	53.7929	26.5298	38.2328	17.1217
chr1	134674464	134674876	peaks4355	2.90128	40.0644	1.41494	0.31921	4.43264	9.30844e-06	5.56362e-05	61.2931	65.6551	47.8159	20.1626	21.1287	24.3308
chr1	138299484	138300049	peaks4595	6.10449	73.622	1.12719	0.233189	4.83382	1.33935e-06	9.52927e-06	91.0641	107.792	104	48.8148	51.3124	38.7491
chr1	30850204	30851210	peaks462	8.25208	81.3988	1.10724	0.231629	4.78022	1.751e-06	1.21691e-05	129.591	90.1533	113.563	47.7536	61.3737	45.9582
chr1	139029002	139030386	peaks4636	29.2334	213.414	1.05257	0.142358	7.39381	1.42684e-13	3.54708e-12	309.968	254.781	298.849	136.894	152.931	127.061
chr1	139379346	139379787	peaks4655	3.21779	52.4901	1.02035	0.270979	3.76542	0.000166268	0.000740583	63.92	74.4744	72.9193	30.7745	33.2022	39.6502
chr1	140308531	140309049	peaks4669	3.95568	67.2072	1.01939	0.245507	4.15218	3.29327e-05	0.000174494	87.5616	98.9726	83.6778	33.9581	51.3124	47.7605
chr1	144699594	144700457	peaks4728	39.7072	163.701	1.23616	0.156835	7.88193	3.22368e-15	1.08551e-13	237.292	209.704	242.666	95.5071	100.613	96.4221
chr1	149867168	149867583	peaks4761	6.10449	45.0887	1.00572	0.316807	3.17454	0.00150075	0.00511195	43.7808	68.5949	68.1377	40.3252	27.1654	22.5285
chr1	151040544	151041078	peaks4819	6.62744	48.3445	1.12443	0.303709	3.70233	0.000213632	0.000927828	81.4323	61.7354	54.9883	33.9581	37.2267	20.7262
chr1	155183560	155184361	peaks5074	4.61056	69.8675	1.15408	0.24844	4.64533	3.39528e-06	2.23004e-05	77.0542	111.712	100.413	46.6924	47.2879	36.0456
chr1	156399903	156400863	peaks5136	12.4494	81.7682	1.42166	0.229712	6.18887	6.05979e-10	7.99203e-09	128.716	118.571	109.977	33.9581	54.3308	45.057
chr1	156422739	156424306	peaks5138	14.699	651.242	1.42227	0.168145	8.45857	2.70678e-17	1.34248e-15	922.899	966.208	957.513	338.52	289.764	432.548
chr1	156432825	156433904	peaks5140	3.4111	158.472	1.05336	0.180005	5.85186	4.8611e-09	5.46721e-08	200.516	216.564	225.93	91.2624	80.4901	136.072
chr1	156490662	156492208	peaks5152	33.9941	334.818	1.08241	0.124466	8.69643	3.42485e-18	2.04277e-16	466.703	431.168	467.4	171.913	254.55	217.175
chr1	156519947	156520954	peaks5155	10.8498	107.675	1.10644	0.195502	5.6595	1.51816e-08	1.56066e-07	147.979	157.768	135.08	61.549	81.4962	62.1787
chr1	156972127	156972560	peaks5185	4.61056	36.2414	1.06605	0.375552	2.83863	0.00453073	0.0132302	28.0197	70.5547	49.0113	19.1014	20.1225	30.6388
chr1	157275782	157276934	peaks5212	10.585	113.015	1.2245	0.203158	6.02734	1.66683e-09	2.04688e-08	154.108	163.648	156.597	64.7326	88.5391	50.4639
chr1	158445170	158446135	peaks5243	12.1463	90.4733	1.03367	0.208821	4.95003	7.42025e-07	5.59046e-06	132.218	122.491	109.977	54.1207	57.3492	66.6844
chr1	158489521	158490237	peaks5245	9.39572	97.426	1.49135	0.223787	6.66413	2.6624e-11	4.47505e-10	120.835	166.588	144.643	38.2029	50.3063	63.981
chr1	161301379	161301683	peaks5375	7.24469	40.3368	1.65114	0.3311	4.98683	6.13777e-07	4.70291e-06	59.5419	64.6752	59.7699	11.6731	21.1287	25.2319
chr1	164158076	164158739	peaks5519	6.14726	62.0759	1.09376	0.253784	4.3098	1.63403e-05	9.27174e-05	79.681	78.3941	95.6318	46.6924	34.2083	37.8479
chr1	164559654	164560133	peaks5553	8.81804	57.731	1.34531	0.287854	4.67358	2.95995e-06	1.96871e-05	110.328	80.354	57.3791	30.7745	34.2083	33.3422
chr1	165209451	165209814	peaks5593	7.21707	49.9925	1.04226	0.292707	3.56075	0.000369801	0.00150848	50.7857	76.4343	75.31	27.591	30.1838	39.6502
chr1	165484246	165485489	peaks5609	15.0753	142.584	1.00599	0.178914	5.62278	1.87907e-08	1.89967e-07	172.496	179.327	219.953	108.241	75.4595	100.027
chr1	165940536	165941300	peaks5643	6.11146	69.5907	1.06815	0.239154	4.46635	7.95639e-06	4.8225e-05	105.95	89.1733	87.264	41.3864	52.3186	41.4525
chr1	166796664	166797099	peaks5688	1.93139	50.228	1.05183	0.276057	3.81021	0.000138849	0.000631572	71.8005	64.6752	66.9423	27.591	35.2144	35.1445
chr1	167159777	167160078	peaks5701	1.96573	38.5656	1.13607	0.317955	3.57304	0.000352861	0.00144736	52.537	58.7956	47.8159	20.1626	24.147	27.9354
chr1	170422444	170423850	peaks5850	7.69816	108.153	1.05725	0.197046	5.36547	8.0738e-08	7.26505e-07	159.362	137.19	141.057	85.9564	61.3737	63.981
chr1	170569450	170569925	peaks5857	4.18654	32.1055	1.59605	0.375366	4.25199	2.11876e-05	0.000117152	53.4126	37.2372	53.7929	22.285	15.0919	10.8137
chr1	172507962	172509044	peaks6012	13.4887	134.683	1.03423	0.180219	5.73874	9.53813e-09	1.01653e-07	185.631	209.704	147.034	90.2012	84.5146	91.0152
chr1	177512916	177513353	peaks6117	3.14179	33.5099	1.13449	0.341394	3.3231	0.000890219	0.0032519	44.6564	41.1569	52.5975	16.979	23.1409	22.5285
chr1	177737273	177737979	peaks6128	13.0913	110.689	1.05411	0.192168	5.48537	4.12612e-08	3.92059e-07	148.855	149.929	149.425	62.6102	87.533	65.7833
chr1	178895672	178896263	peaks6166	8.25208	60.9248	1.19658	0.265886	4.50035	6.78429e-06	4.17771e-05	97.1934	79.3741	77.7008	44.57	26.1593	40.5513
chr1	179014174	179014587	peaks6171	5.10764	50.565	1.07291	0.285999	3.75146	0.00017581	0.000777857	68.298	82.3138	54.9883	26.5298	35.2144	36.0456
chr1	180352529	180352957	peaks6254	3.59286	40.0572	1.27841	0.320708	3.98623	6.71315e-05	0.000330316	51.6613	58.7956	59.7699	19.1014	31.1899	19.8251
chr1	180958536	180959516	peaks6318	6.11146	76.9786	1.05246	0.461331	2.28135	0.0225276	0.0511968	96.3177	113.671	101.609	29.7133	84.5146	36.0456
chr1	35913554	35914143	peaks633	14.4044	85.9188	1.61307	0.225385	7.15698	8.24724e-13	1.78646e-11	130.467	134.25	124.321	36.0805	37.2267	53.1673
chr1	36077477	36077783	peaks645	2.66222	54.3563	1.16365	0.283625	4.10278	4.0821e-05	0.000211526	65.6712	95.0529	64.5515	30.7745	41.2512	28.8365
chr1	36078119	36079363	peaks646	8.24597	171.424	1.2048	0.165069	7.29876	2.90438e-13	6.81788e-12	258.307	197.945	261.792	90.2012	107.656	112.643
chr1	189309946	189310568	peaks6702	2.90128	46.1151	1.43745	0.296679	4.84512	1.26536e-06	9.04889e-06	72.6761	63.6952	65.7469	20.1626	29.1777	25.2319
chr1	190849202	190849565	peaks6765	3.14179	32.5124	1.20664	0.362095	3.33238	0.000861078	0.00315887	46.4076	39.1971	50.2067	24.4074	23.1409	11.7148
chr1	191506518	191507617	peaks6832	6.62744	107.002	1.04569	0.190592	5.48653	4.09916e-08	3.89719e-07	145.352	147.969	138.666	78.5281	68.4166	63.0799
chr1	192211451	192213035	peaks6886	9.98483	144.923	1.07455	0.168072	6.39342	1.62211e-10	2.36664e-09	197.889	200.885	190.068	110.364	86.5269	83.8061
chr1	192658940	192659508	peaks6900	8.81804	68.4485	1.05046	0.249627	4.20814	2.57482e-05	0.000139616	103.323	102.892	70.5285	40.3252	42.2573	51.365
chr1	192730666	192730983	peaks6906	1.47555	28.0122	1.1061	0.3954	2.79743	0.0051511	0.0147514	34.149	47.0365	33.4711	12.7343	27.1654	13.5171
chr1	193934341	193934722	peaks6980	1.90322	38.8094	1.71974	0.34515	4.98259	6.27376e-07	4.79944e-06	56.915	66.635	54.9883	12.7343	27.1654	14.4183
chr1	194737725	194738195	peaks7002	3.9601	56.7976	1.06156	0.269275	3.94228	8.07109e-05	0.000389294	66.5468	73.4945	90.8502	39.264	29.1777	41.4525
chr1	36894920	36895625	peaks716	2.78839	52.6822	1.04795	0.29227	3.58556	0.000336362	0.00138668	74.4273	89.1733	49.0113	39.264	28.1715	36.0456
chr1	37350716	37351724	peaks738	7.45725	113.519	1.20194	0.216892	5.54166	2.99621e-08	2.91886e-07	159.362	183.246	131.494	58.3655	94.5759	54.0684
chr1	37693423	37693933	peaks754	3.69601	48.1987	1.03207	0.289161	3.56918	0.000358101	0.00146634	62.1687	62.7153	69.3331	27.591	41.2512	26.1331
chr1	38252260	38252918	peaks790	4.54837	54.5049	1.01273	0.268512	3.77163	0.000162185	0.000724803	71.8005	64.6752	82.4824	30.7745	41.2512	36.0456
chr1	38298093	38298739	peaks795	5.1204	63.7844	1.02504	0.248596	4.12331	3.73464e-05	0.000195391	86.686	84.2737	86.0686	36.0805	38.2328	51.365
chr1	38615295	38616236	peaks813	7.69816	87.9296	1.01325	0.227159	4.46054	8.1753e-06	4.94269e-05	111.203	110.732	131.494	40.3252	73.4472	60.3764
chr1	39456482	39456781	peaks859	2.78839	38.5127	1.06239	0.318714	3.33335	0.000858061	0.00314975	45.532	61.7354	49.0113	26.5298	22.1348	26.1331
chr10	90863975	90864767	peaks10602	17.0578	126.197	-1.34936	0.192177	-7.02144	2.19591e-12	4.41295e-11	89.3128	69.5748	52.5975	180.402	193.176	172.118
chr10	96947521	96948751	peaks10891	71.574	263.256	-1.21077	0.126242	-9.59085	8.73597e-22	1.04959e-19	161.989	165.608	148.229	380.967	337.052	385.688
chr10	96955685	96956375	peaks10892	7.94491	54.8497	-1.57133	0.290768	-5.40406	6.51503e-08	5.96586e-07	26.2685	21.5584	35.8619	65.7938	80.4901	99.1255
chr10	97623634	97624229	peaks10908	17.6175	94.0004	-1.06572	0.205586	-5.18385	2.17354e-07	1.80931e-06	65.6712	58.7956	57.3791	142.2	114.698	125.259
chr10	98508123	98509362	peaks10923	147.178	664.386	-1.02024	0.0815177	-12.5156	6.13612e-36	1.25493e-32	428.176	437.047	453.056	844.708	875.33	948
chr10	100992463	100993110	peaks11028	13.1993	95.0724	-1.12129	0.204507	-5.48288	4.18445e-08	3.9704e-07	63.92	64.6752	50.2067	139.016	123.754	128.863
chr10	104299242	104299628	peaks11055	4.88809	46.3752	-1.37392	0.291852	-4.70759	2.50669e-06	1.68939e-05	28.8953	25.4781	22.7126	68.9774	66.4043	65.7833
chr10	110209606	110210042	peaks11209	6.76274	60.2083	-1.26652	0.257351	-4.92136	8.59439e-07	6.38033e-06	38.5271	30.3777	37.0573	91.2624	86.5269	77.4981
chr10	110247969	110248560	peaks11210	16.8556	112.061	-1.02356	0.20324	-5.03621	4.74838e-07	3.71235e-06	91.9397	68.5949	59.7699	139.016	176.072	136.973
chr10	112950914	112951321	peaks11322	27.4343	81.2699	-1.90504	0.278677	-6.83601	8.14301e-12	1.48956e-10	28.0197	48.0164	26.2987	172.974	91.5575	120.753
chr10	127927367	127928384	peaks11904	25.257	147.217	-1.00798	0.170368	-5.91646	3.28951e-09	3.80858e-08	88.4372	119.551	84.8732	195.259	203.238	191.943
chr10	3265908	3266384	peaks7032	5.10224	60.5015	-1.20355	0.26213	-4.59142	4.40248e-06	2.82289e-05	33.2734	42.1368	34.6665	68.9774	87.533	96.4221
chr10	4719263	4719877	peaks7102	5.36511	51.3022	-1.27079	0.296423	-4.28708	1.81035e-05	0.000101674	19.2635	31.3577	40.6435	77.4669	63.386	75.6958
chr10	5497709	5498729	peaks7140	6.19368	83.9955	-1.08291	0.217073	-4.9887	6.07882e-07	4.66065e-06	51.6613	61.7354	47.8159	124.159	108.662	109.939
chr10	5714323	5714750	peaks7146	2.67517	32.847	-1.08929	0.372389	-2.92513	0.00344314	0.0104665	11.383	22.5383	29.8849	51.9983	36.2205	45.057
chr10	6824821	6825295	peaks7157	5.10224	49.9849	-1.11917	0.276844	-4.04262	5.28574e-05	0.000266997	31.5222	35.2774	27.4941	67.9162	67.4105	70.289
chr10	9239632	9240522	peaks7266	23.1394	137.362	-1.17273	0.184531	-6.3552	2.08154e-10	2.98114e-09	99.8202	74.4744	77.7008	216.483	196.195	159.502
chr10	10165559	10165856	peaks7294	2.24715	23.2147	-1.30582	0.433144	-3.01475	0.00257193	0.00815119	10.5074	16.6588	13.1494	30.7745	23.1409	45.057
chr10	12878200	12879091	peaks7372	77.4779	458.656	-1.13724	0.0968652	-11.7404	7.91091e-32	6.80757e-29	268.814	299.858	292.872	607.001	614.743	668.646
chr10	27967739	27968875	peaks8011	90.3995	316.338	-1.08972	0.114958	-9.47926	2.56102e-21	2.80576e-19	220.655	181.286	204.413	421.293	430.622	439.757
chr10	29981617	29982010	peaks8058	3.12343	34.7054	-1.50693	0.349939	-4.30628	1.6602e-05	9.40323e-05	17.5123	17.6387	19.1264	61.549	39.2389	53.1673
chr10	31141665	31142097	peaks8103	7.13564	50.9147	-1.25234	0.304912	-4.1072	4.00481e-05	0.000207948	33.2734	22.5383	34.6665	56.2431	96.5881	62.1787
chr10	32490529	32491191	peaks8137	15.3619	84.646	-1.0714	0.224833	-4.76531	1.88567e-06	1.30179e-05	46.4076	70.5547	46.6205	117.792	106.649	119.852
chr10	34217944	34218831	peaks8177	41.2856	182.43	-1.00123	0.1486	-6.73773	1.60886e-11	2.80199e-10	119.084	112.692	133.885	243.013	226.378	259.529
chr10	37130472	37131184	peaks8232	5.5154	66.492	-1.12332	0.24669	-4.55358	5.27402e-06	3.32539e-05	41.1539	47.0365	37.0573	80.6505	105.643	87.4107
chr10	37367508	37368672	peaks8249	67.2982	221.124	-1.09616	0.142508	-7.69187	1.44994e-14	4.32543e-13	140.099	156.788	125.517	274.848	289.764	339.73
chr10	37571229	37571666	peaks8257	7.94491	56.9881	-1.1051	0.285032	-3.8771	0.000105711	0.000495262	47.2833	36.2573	23.908	90.2012	61.3737	82.905
chr10	61944099	61944707	peaks9136	10.4731	87.7375	-1.06018	0.219117	-4.83841	1.30879e-06	9.33227e-06	44.6564	66.635	59.7699	126.282	122.747	106.335
chr10	66234232	66234534	peaks9269	4.0771	32.9994	-1.49559	0.368026	-4.06382	4.82759e-05	0.000245915	15.7611	20.5785	15.5402	32.8969	57.3492	55.8707
chr10	68531227	68532598	peaks9406	24.0424	158.782	-1.05772	0.162347	-6.51521	7.2586e-11	1.12797e-09	100.696	90.1533	119.54	213.299	199.213	229.791
chr10	81112775	81113591	peaks10146	18.4734	171.255	1.0669	0.321149	3.32214	0.000893307	0.0032614	195.262	283.199	217.562	88.0788	87.533	155.897
chr10	83013806	83014523	peaks10266	2.29135	61.5693	1.17475	0.260095	4.51662	6.28341e-06	3.90004e-05	103.323	74.4744	77.7008	42.4476	37.2267	34.2434
chr10	83028884	83029507	peaks10267	2.67961	49.5571	1.28644	0.295762	4.34959	1.36394e-05	7.86236e-05	66.5468	58.7956	86.0686	28.6521	22.1348	35.1445
chr10	83101047	83101514	peaks10277	4.76581	80.5595	1.03998	0.221227	4.70094	2.58961e-06	1.74213e-05	117.333	97.9927	109.977	45.6312	58.3553	54.0684
chr10	83746720	83747117	peaks10322	2.50606	37.5058	1.01643	0.326253	3.11547	0.00183654	0.00608865	56.915	43.1168	50.2067	29.7133	26.1593	18.924
chr10	85585269	85586074	peaks10411	5.61998	77.474	1.00741	0.235723	4.2737	1.92255e-05	0.00010731	81.4323	121.511	107.586	58.3655	47.2879	48.6616
chr10	86397326	86398000	peaks10453	7.69816	83.0624	1.03668	0.225781	4.59155	4.3997e-06	2.82129e-05	105.074	116.611	113.563	62.6102	39.2389	61.2776
chr10	86863622	86864505	peaks10481	5.57025	83.4097	1.13904	0.221685	5.13809	2.77551e-07	2.26435e-06	120.835	97.0127	126.712	50.9371	47.2879	57.673
chr10	87711097	87712632	peaks10503	27.1925	218.932	1.17764	0.146223	8.05377	8.02832e-16	3.04218e-14	351.122	278.299	280.918	120.976	148.907	133.369
chr10	87889273	87889740	peaks10514	4.86562	43.4339	1.38576	0.346764	3.99627	6.43482e-05	0.000318067	51.6613	51.9361	84.8732	24.4074	34.2083	13.5171
chr10	88949798	88950479	peaks10549	9.60675	98.6548	1.37909	0.220304	6.25995	3.85103e-10	5.25307e-09	110.328	147.969	169.746	50.9371	63.386	49.5627
chr10	92934501	92934896	peaks10651	16.2876	81.1245	1.06843	0.230767	4.62989	3.65853e-06	2.38737e-05	105.074	126.411	98.0226	59.4267	39.2389	58.5742
chr10	93343206	93344187	peaks10683	20.7595	148.491	1.00027	0.1752	5.70929	1.13449e-08	1.19342e-07	211.023	206.765	175.723	82.7729	122.747	91.9164
chr10	94380606	94381544	peaks10751	20.3906	181.845	1.08745	0.150531	7.22409	5.04476e-13	1.13959e-11	260.058	231.263	249.838	129.465	117.717	102.73
chr10	94891914	94892662	peaks10775	17.0121	109.8	1.02454	0.192334	5.3269	9.99038e-08	8.84576e-07	130.467	151.889	160.183	64.7326	70.4288	81.1027
chr10	95622984	95624107	peaks10831	38.8696	239.525	1.18826	0.131852	9.01209	2.02175e-19	1.52818e-17	360.754	311.617	326.344	147.505	136.833	154.095
chr10	95667527	95668202	peaks10835	4.64606	67.4351	1.10747	0.258263	4.28816	1.80159e-05	0.000101243	80.5567	97.9927	98.0226	31.8357	58.3553	37.8479
chr10	97397686	97398079	peaks10900	2.90128	29.1999	1.46619	0.388181	3.77707	0.000158686	0.000711094	45.532	50.9562	32.2757	12.7343	12.0735	21.6274
chr10	98894292	98894817	peaks10938	4.64606	56.1948	1.15945	0.27098	4.27872	1.87968e-05	0.000105209	81.4323	74.4744	76.5054	45.6312	31.1899	27.9354
chr10	99268934	99270606	peaks10963	8.05282	529.031	1.15934	0.197341	5.87483	4.23274e-09	4.8056e-08	788.93	621.274	781.79	348.07	377.297	256.825
chr10	99388263	99388810	peaks10968	5.1204	63.9432	1.06914	0.257903	4.1455	3.3908e-05	0.000179152	81.4323	94.073	84.8732	28.6521	43.2634	51.365
chr10	99841287	99841767	peaks10984	4.61056	61.8417	1.04629	0.261939	3.9944	6.48595e-05	0.000320406	67.4224	97.9927	84.8732	43.5088	32.196	45.057
chr10	102374142	102375382	peaks11038	6.10449	82.0496	1.46088	0.224249	6.51453	7.2916e-11	1.13253e-09	110.328	125.431	125.517	39.264	50.3063	41.4525
chr10	104423505	104424007	peaks11058	2.90128	29.1063	1.55822	0.386182	4.03493	5.46195e-05	0.00027485	42.0296	55.8558	32.2757	16.979	13.0796	14.4183
chr10	109119420	109119797	peaks11184	3.31357	24.6046	1.31739	0.422117	3.1209	0.00180297	0.0059892	49.9101	26.458	28.6895	16.979	12.0735	13.5171
chr10	110571300	110571745	peaks11216	9.53602	112.16	1.03356	0.187463	5.51339	3.51984e-08	3.38638e-07	159.362	155.808	136.275	75.3445	79.484	66.6844
chr10	111404912	111405520	peaks11257	7.69816	72.3429	1.14563	0.2329	4.91897	8.70017e-07	6.45257e-06	94.5665	97.0127	107.586	40.3252	51.3124	43.2548
chr10	111439633	111440282	peaks11259	12.4494	84.0376	1.14794	0.250186	4.58833	4.46805e-06	2.8602e-05	125.213	146.009	75.31	55.1819	58.3553	44.1559
chr10	111680202	111681112	peaks11275	4.0439	47.5421	1.18007	0.341022	3.46039	0.000539401	0.00209918	43.7808	51.9361	102.804	33.9581	22.1348	30.6388
chr10	118470453	118470916	peaks11499	4.54837	64.2084	1.10369	0.252645	4.36855	1.25074e-05	7.27022e-05	81.4323	83.2938	98.0226	46.6924	44.2696	31.5399
chr10	118624589	118625194	peaks11510	2.78839	47.6085	1.08541	0.286033	3.79471	0.000147815	0.000667789	61.2931	69.5748	63.3561	25.4686	36.2205	29.7376
chr10	118659180	118659846	peaks11511	2.50606	33.5718	1.13832	0.350624	3.24655	0.00116811	0.00411202	59.5419	39.1971	39.4481	24.4074	18.1103	20.7262
chr10	119052394	119053254	peaks11529	19.2881	106.316	1.31625	0.199927	6.58366	4.59018e-11	7.3802e-10	162.865	162.668	129.103	66.855	53.3247	63.0799
chr10	119666652	119667423	peaks11549	24.5735	136.418	1.00137	0.171001	5.85594	4.74313e-09	5.3429e-08	184.755	189.126	172.137	77.4669	98.6004	96.4221
chr10	120618863	120619398	peaks11594	6.54789	55.6041	1.45233	0.287319	5.05477	4.30914e-07	3.39372e-06	82.3079	77.4142	84.8732	18.0402	41.2512	29.7376
chr10	122401364	122402458	peaks11691	8.99159	91.9038	1.06072	0.211549	5.01406	5.3293e-07	4.12298e-06	111.203	124.451	137.471	51.9983	70.4288	55.8707
chr10	124125644	124126385	peaks11746	2.90128	45.4272	1.38018	0.30177	4.57362	4.79374e-06	3.05123e-05	69.1737	53.896	74.1147	24.4074	22.1348	28.8365
chr10	125857026	125857377	peaks11773	6.62744	57.9376	1.15277	0.290815	3.96392	7.37289e-05	0.000359302	80.5567	71.5346	87.264	55.1819	25.1532	27.9354
chr10	129004316	129004868	peaks12014	7.81396	72.941	1.04004	0.228752	4.54657	5.45264e-06	3.42515e-05	90.1884	103.872	100.413	48.8148	49.3002	45.057
chr10	5129563	5130696	peaks7118	4.64606	85.9123	1.15605	0.218203	5.29806	1.17041e-07	1.02389e-06	127.84	117.591	109.977	48.8148	64.3921	46.8593
chr10	13225860	13226829	peaks7395	4.18654	70.9155	1.01084	0.235273	4.29646	1.73544e-05	9.78537e-05	98.9446	80.354	105.195	47.7536	47.2879	45.9582
chr10	16046260	16046657	peaks7474	2.296	28.7415	1.26082	0.38018	3.31638	0.000911914	0.0033214	38.5271	35.2774	47.8159	16.979	22.1348	11.7148
chr10	17298998	17300114	peaks7508	9.98483	114.904	1.03291	0.194851	5.30099	1.15175e-07	1.00844e-06	162.865	166.588	132.689	77.4669	88.5391	61.2776
chr10	18400082	18400840	peaks7575	4.06196	61.7823	1.03941	0.268093	3.87706	0.000105727	0.000495293	69.1737	76.4343	104	50.9371	33.2022	36.9468
chr10	20237996	20238581	peaks7671	5.1204	59.2362	1.01667	0.259076	3.92421	8.70133e-05	0.000416481	86.686	79.3741	71.7239	41.3864	31.1899	45.057
chr10	20831246	20831794	peaks7702	13.1445	110.487	1.06617	0.19207	5.55096	2.84099e-08	2.77948e-07	138.347	153.848	156.597	64.7326	84.5146	64.8821
chr10	20960821	20961498	peaks7711	9.39572	98.6429	1.07843	0.201821	5.34351	9.11629e-08	8.12613e-07	129.591	125.431	147.034	55.1819	72.4411	62.1787
chr10	21918392	21918952	peaks7764	8.99159	77.5649	1.57505	0.239427	6.5784	4.75535e-11	7.63115e-10	94.5665	128.37	125.517	42.4476	40.2451	34.2434
chr10	23793512	23794254	peaks7842	9.54032	148.358	1.45912	0.191701	7.61143	2.71081e-14	7.7208e-13	220.655	203.825	227.126	97.6295	89.5452	51.365
chr10	24458105	24459708	peaks7881	48.9233	238.159	1.20494	0.136383	8.83498	1.00114e-18	6.66207e-17	337.112	326.316	332.321	146.444	166.011	120.753
chr10	26925410	26925929	peaks7992	1.76906	32.3389	1.35422	0.425906	3.17962	0.00147469	0.00503492	61.2931	33.3175	44.2297	30.7745	18.1103	6.30799
chr10	28306252	28307047	peaks8024	5.90139	79.902	1.10007	0.247024	4.45329	8.45633e-06	5.09637e-05	84.0591	135.23	107.586	46.6924	64.3921	41.4525
chr10	34316460	34317613	peaks8185	39.2774	258.074	1.02564	0.13703	7.48474	7.16898e-14	1.88358e-12	305.59	405.69	327.539	168.729	157.962	182.932
chr10	39967316	39967994	peaks8343	8.99159	82.5008	1.0562	0.220747	4.78468	1.71264e-06	1.19272e-05	104.198	129.35	100.413	58.3655	51.3124	51.365
chr10	40341922	40342443	peaks8375	5.67649	60.6713	1.39095	0.255922	5.43505	5.47805e-08	5.08005e-07	80.5567	91.1332	92.0456	33.9581	31.1899	35.1445
chr10	40444903	40446662	peaks8383	7.24347	149.891	1.01526	0.165266	6.14319	8.08813e-10	1.04532e-08	204.018	194.025	204.413	88.0788	92.5636	116.247
chr10	40516060	40516648	peaks8389	4.12953	61.1741	1.04826	0.267824	3.91398	9.07867e-05	0.000432506	81.4323	89.1733	76.5054	33.9581	55.337	30.6388
chr10	40839628	40840784	peaks8414	15.987	145.823	1.02878	0.167052	6.15849	7.34425e-10	9.56082e-09	197.889	195.005	193.654	113.547	86.5269	88.3118
chr10	41417210	41418339	peaks8440	32.4041	197.788	1.14306	0.16555	6.90464	5.03293e-12	9.53209e-11	240.794	297.898	279.723	91.2624	124.76	152.293
chr10	43310850	43311250	peaks8570	6.11146	48.2847	1.27242	0.284958	4.46529	7.99592e-06	4.84412e-05	74.4273	65.6551	64.5515	28.6521	31.1899	25.2319
chr10	44120895	44121546	peaks8609	2.5036	51.4283	1.11298	0.309041	3.6014	0.000316513	0.00131449	59.5419	72.5146	78.8962	27.591	49.3002	20.7262
chr10	44398366	44399060	peaks8625	4.06196	58.8129	1.25327	0.268565	4.66654	3.0631e-06	2.03121e-05	84.0591	67.6149	96.8272	40.3252	35.2144	28.8365
chr10	45006824	45007944	peaks8645	5.51006	82.6483	1.00084	0.219052	4.56896	4.90139e-06	3.11129e-05	116.457	101.912	112.367	46.6924	64.3921	54.0684
chr10	52277772	52278420	peaks8747	7.24469	74.4073	1.13541	0.240956	4.71211	2.45161e-06	1.65593e-05	95.4421	127.39	83.6778	44.57	50.3063	45.057
chr10	53156512	53157406	peaks8758	4.18654	77.6075	1.04114	0.237317	4.38712	1.1486e-05	6.72855e-05	106.825	99.9525	106.39	43.5088	68.4166	40.5513
chr10	55099399	55100546	peaks8809	7.69816	96.2766	1.07878	0.205742	5.24334	1.57696e-07	1.3447e-06	128.716	147.969	114.758	66.855	64.3921	54.9696
chr10	56518973	56520426	peaks8837	9.59908	133.213	1.07022	0.172936	6.18857	6.0712e-10	8.00604e-09	162.865	185.206	193.654	84.8952	91.5575	81.1027
chr10	60332485	60333073	peaks9016	4.61056	53.385	1.01863	0.298022	3.41799	0.000630859	0.00240428	54.2882	82.3138	77.7008	38.2029	45.2757	22.5285
chr10	60445025	60445567	peaks9028	35.3029	151.295	1.09577	0.177106	6.18708	6.12872e-10	8.07448e-09	222.406	221.463	173.333	118.853	82.5024	89.2129
chr10	61627340	61628346	peaks9111	4.88682	96.8881	1.14369	0.203782	5.61235	1.99598e-08	2.00778e-07	139.223	116.611	144.643	55.1819	64.3921	61.2776
chr10	61704395	61707298	peaks9119	19.7835	324.106	1.13592	0.110531	10.2769	8.95775e-25	2.02216e-22	459.698	444.887	431.539	197.381	209.274	201.856
chr10	62204087	62206039	peaks9147	11.3019	190.18	1.00634	0.14666	6.86177	6.80124e-12	1.26038e-10	258.307	278.299	224.735	123.098	127.778	128.863
chr10	62210545	62211531	peaks9148	14.2551	163.577	1.26347	0.158545	7.9692	1.59705e-15	5.71206e-14	208.397	240.082	245.057	90.2012	98.6004	99.1255
chr10	62420365	62421338	peaks9172	14.2718	139.421	1.01513	0.169561	5.98683	2.13971e-09	2.5723e-08	192.635	202.845	163.769	88.0788	94.5759	94.6198
chr10	63059948	63060811	peaks9215	8.25208	61.3218	1.12732	0.261635	4.30874	1.64189e-05	9.31053e-05	98.069	84.2737	69.3331	46.6924	36.2205	33.3422
chr10	63258575	63259903	peaks9227	16.4446	132.283	1.08895	0.178773	6.09125	1.12032e-09	1.4133e-08	202.267	178.347	158.988	73.2221	92.5636	88.3118
chr10	63276728	63277833	peaks9229	12.1463	102.849	1.37078	0.207196	6.61583	3.69483e-11	6.04489e-10	158.486	146.009	139.862	56.2431	71.435	45.057
chr10	63286534	63287029	peaks9230	7.15645	51.3892	1.01493	0.283288	3.58268	0.000340084	0.00139985	72.6761	72.5146	60.9653	25.4686	44.2696	32.4411
chr10	63490661	63491200	peaks9245	5.57025	67.0887	1.1579	0.254694	4.54622	5.46188e-06	3.43074e-05	82.3079	87.2135	108.781	33.9581	53.3247	36.9468
chr10	66870953	66871603	peaks9283	8.39641	82.1773	1.03622	0.248998	4.16157	3.16072e-05	0.000168197	103.323	140.13	87.264	55.1819	68.4166	38.7491
chr10	66876341	66876779	peaks9284	2.296	36.5378	1.12911	0.358394	3.15048	0.00163002	0.00549204	45.532	48.9963	56.1837	11.6731	35.2144	21.6274
chr10	67031085	67031556	peaks9300	8.25208	64.0712	1.04251	0.27556	3.78325	0.000154791	0.000695808	96.3177	104.852	57.3791	31.8357	46.2818	47.7605
chr10	67290916	67291382	peaks9323	6.14726	56.9772	1.1287	0.282868	3.99019	6.60217e-05	0.000325492	65.6712	99.9525	69.3331	26.5298	36.2205	44.1559
chr10	67644371	67645331	peaks9338	14.9644	122.093	1.23698	0.193923	6.37873	1.78561e-10	2.58973e-09	151.482	176.387	187.677	62.6102	63.386	91.0152
chr10	68396284	68397341	peaks9398	7.15645	88.6068	1.2309	0.221242	5.56361	2.64245e-08	2.59914e-07	134.845	117.591	119.54	63.6714	56.3431	39.6502
chr10	69909816	69910648	peaks9474	21.507	105.638	1.07182	0.196145	5.46441	4.64459e-08	4.37321e-07	134.845	141.109	154.206	67.9162	57.3492	78.3993
chr10	70031785	70032202	peaks9483	5.1204	45.5387	1.09219	0.297943	3.66575	0.000246612	0.0010533	73.5517	60.7555	51.4021	31.8357	24.147	31.5399
chr10	70413893	70414640	peaks9520	17.8492	121.703	1.30678	0.187808	6.95806	3.44991e-12	6.71326e-11	202.267	154.828	162.574	70.0386	68.4166	72.0913
chr10	71689952	71690433	peaks9577	2.90128	33.8973	1.22521	0.353892	3.46209	0.000536001	0.00208821	57.7906	51.9361	32.2757	21.2238	22.1348	18.0228
chr10	72990406	72990866	peaks9594	3.59286	24.8493	1.08484	0.425562	2.5492	0.0107971	0.0276377	21.8904	28.4179	51.4021	14.8567	18.1103	14.4183
chr10	74889605	74890293	peaks9617	4.64606	58.1569	1.23767	0.267112	4.63351	3.59516e-06	2.34972e-05	93.6909	75.4544	75.31	42.4476	33.2022	28.8365
chr10	75481947	75482423	peaks9670	5.32205	43.7647	1.20958	0.331851	3.64496	0.000267438	0.00113088	68.298	76.4343	38.2527	20.1626	34.2083	25.2319
chr10	76092122	76093045	peaks9724	13.743	109.691	1.23981	0.192582	6.43783	1.21194e-10	1.80798e-09	136.596	165.608	160.183	68.9774	66.4043	60.3764
chr10	78308517	78308927	peaks9882	4.64606	55.9853	1.01219	0.270437	3.74279	0.000181989	0.000802797	85.8104	63.6952	75.31	29.7133	37.2267	44.1559
chr10	78669675	78671014	peaks9915	32.9794	257.148	1.03394	0.138392	7.47113	7.95068e-14	2.0722e-12	335.361	384.131	317.976	149.628	153.937	201.856
chr11	6523261	6523924	peaks12370	13.429	278.112	-1.06321	0.122816	-8.65696	4.84499e-18	2.77318e-16	179.501	166.588	194.85	360.805	406.475	360.456
chr11	12304570	12305556	peaks12513	17.0578	141.718	-1.31327	0.177379	-7.40377	1.32369e-13	3.30699e-12	72.6761	74.4744	98.0226	215.422	211.287	178.426
chr11	13523588	13524514	peaks12540	33.7211	156.035	-1.17386	0.159927	-7.33997	2.13638e-13	5.14827e-12	87.5616	106.812	93.241	218.605	217.323	212.669
chr11	13553343	13553752	peaks12541	16.8556	80.0766	-1.26346	0.23078	-5.47473	4.38185e-08	4.14376e-07	54.2882	40.177	46.6205	116.731	95.582	127.061
chr11	17386740	17387382	peaks12606	31.8957	164.444	-1.12544	0.172824	-6.51205	7.41317e-11	1.14933e-09	76.1786	118.571	117.149	207.993	224.366	242.407
chr11	32868336	32869318	peaks13166	39.9906	165.123	-1.05573	0.156235	-6.75733	1.40562e-11	2.47457e-10	115.581	109.752	95.6318	205.871	231.409	232.494
chr11	33007608	33008146	peaks13170	6.76274	65.3312	-1.0706	0.262698	-4.07539	4.59365e-05	0.000235248	41.1539	54.8759	29.8849	72.161	96.5881	97.3232
chr11	33838900	33840448	peaks13202	14.7594	170.236	-1.03401	0.171643	-6.0242	1.6995e-09	2.08238e-08	93.6909	106.812	136.275	212.238	269.642	202.757
chr11	34901564	34902394	peaks13228	23.2753	129.233	-1.07799	0.182554	-5.90503	3.5258e-09	4.05966e-08	88.4372	94.073	65.7469	160.24	174.06	192.844
chr11	44723957	44724286	peaks13465	2.67517	35.0393	-1.47784	0.391206	-3.77764	0.000158319	0.000709825	7.00493	26.458	22.7126	61.549	40.2451	52.2662
chr11	47005362	47005759	peaks13545	7.94491	55.1724	-1.20675	0.267697	-4.50791	6.54693e-06	4.04838e-05	34.149	31.3577	34.6665	80.6505	66.4043	83.8061
chr11	48590841	48591538	peaks13565	10.4731	64.1401	-1.41965	0.248627	-5.70998	1.1299e-08	1.18897e-07	35.0246	37.2372	32.2757	92.3236	91.5575	96.4221
chr11	49336666	49337908	peaks13606	103.84	380.814	-1.11674	0.107223	-10.415	2.11705e-25	5.46534e-23	248.675	255.761	215.172	519.983	491.996	553.3
chr11	56373536	56375123	peaks14089	34.9308	283.186	-1.01633	0.126083	-8.06084	7.57729e-16	2.88821e-14	166.367	217.544	178.114	402.191	367.236	367.665
chr11	56999509	57000098	peaks14094	16.1037	109.371	-1.1652	0.202217	-5.7621	8.30742e-09	8.94171e-08	84.9347	50.9562	65.7469	153.873	152.931	147.787
chr11	64087330	64087722	peaks14578	7.94491	53.2385	-1.12829	0.284051	-3.97215	7.12267e-05	0.000348457	25.3929	36.2573	39.4481	62.6102	67.4105	88.3118
chr11	64916768	64917464	peaks14611	6.55142	71.6974	-1.06506	0.235752	-4.51773	6.25057e-06	3.88169e-05	40.2783	55.8558	43.0343	97.6295	91.5575	101.829
chr11	72454860	72455605	peaks15138	2.98256	81.737	-1.10657	0.229448	-4.82273	1.41609e-06	1.00229e-05	54.2882	45.0766	56.1837	108.241	133.815	92.8175
chr11	89297654	89299380	peaks16448	16.8853	713.564	-1.3828	0.0792443	-17.4499	3.44977e-68	8.68325e-64	399.281	418.429	366.987	1010.25	1056.43	1030
chr11	91071604	91073076	peaks16498	13.0296	120.507	-1.43918	0.200394	-7.18177	6.88161e-13	1.51642e-11	59.5419	78.3941	56.1837	201.626	183.115	144.183
chr11	91935187	91935634	peaks16506	4.36715	39.5374	-1.03685	0.323408	-3.20601	0.00134588	0.00465223	23.6416	25.4781	28.6895	68.9774	46.2818	44.1559
chr11	93373899	93374331	peaks16515	5.64003	33.5253	-1.20395	0.353621	-3.40463	0.000662534	0.00251017	21.8904	17.6387	21.5172	43.5088	36.2205	60.3764
chr11	105905025	105906203	peaks17611	120.096	442.71	-1.12341	0.11019	-10.1952	2.08275e-24	4.36866e-22	271.441	314.556	248.643	536.962	670.08	614.578
chr11	110731360	110732541	peaks17947	28.3171	188.185	-1.07798	0.143312	-7.52193	5.39717e-14	1.45255e-12	126.089	113.671	123.126	255.747	254.55	255.924
chr11	114352235	114352709	peaks18051	21.567	129.107	-1.16353	0.178485	-6.51892	7.08175e-11	1.10321e-09	77.9298	90.1533	70.5285	185.708	161.986	188.338
chr11	3278885	3280285	peaks12063	18.5645	125.139	1.1453	0.198341	5.77439	7.72331e-09	8.36487e-08	212.775	147.969	155.402	93.3848	67.4105	73.8935
chr11	4521489	4522797	peaks12187	9.82152	155.202	1.02973	0.160005	6.43557	1.23007e-10	1.83231e-09	221.531	196.965	206.804	98.6907	94.5759	112.643
chr11	4921440	4922609	peaks12231	5.05133	88.077	1.0252	0.242965	4.21952	2.44818e-05	0.000133352	84.9347	128.37	142.252	46.6924	52.3186	73.8935
chr11	5025382	5025852	peaks12244	7.62227	102.098	1.13582	0.221485	5.12822	2.92494e-07	2.37625e-06	133.094	154.828	133.885	55.1819	47.2879	88.3118
chr11	5509532	5510298	peaks12286	13.2906	105.473	1.16381	0.209109	5.56555	2.61329e-08	2.57271e-07	117.333	171.487	149.425	61.549	57.3492	75.6958
chr11	5724520	5725535	peaks12299	14.1977	123.249	1.0279	0.177745	5.78299	7.33833e-09	7.98571e-08	178.626	159.728	157.792	75.3445	81.4962	86.5095
chr11	6033034	6033395	peaks12335	5.1204	39.5375	1.19143	0.333754	3.56978	0.000357287	0.0014636	68.298	46.0566	50.2067	23.3462	32.196	17.1217
chr11	6169191	6169965	peaks12344	4.12953	71.2317	1.08122	0.240629	4.4933	7.01277e-06	4.30472e-05	84.9347	107.792	98.0226	36.0805	48.2941	52.2662
chr11	6232320	6233175	peaks12349	2.90128	58.3525	1.61768	0.302977	5.33929	9.33097e-08	8.30279e-07	91.9397	76.4343	95.6318	19.1014	46.2818	20.7262
chr11	16939270	16940416	peaks12583	15.9443	132.753	1.3351	0.182113	7.33118	2.28137e-13	5.47018e-12	182.128	170.507	218.758	71.0998	68.4166	85.6084
chr11	20187153	20187883	peaks12676	5.05133	52.8958	1.14452	0.276079	4.14562	3.38897e-05	0.000179067	59.5419	74.4744	84.8732	31.8357	34.2083	32.4411
chr11	20357710	20358469	peaks12694	11.196	109.805	1.18873	0.229445	5.18088	2.20836e-07	1.83708e-06	147.103	155.808	155.402	79.5893	36.2205	84.7072
chr11	22590238	22590722	peaks12799	2.90128	43.3187	1.32669	0.302401	4.38718	1.14828e-05	6.72774e-05	63.92	60.7555	60.9653	29.7133	21.1287	23.4297
chr11	22677277	22677586	peaks12806	8.39641	56.7134	1.13984	0.278945	4.08627	4.38369e-05	0.000225621	70.0493	95.0529	69.3331	25.4686	36.2205	44.1559
chr11	22694738	22695780	peaks12808	11.5364	130.2	1.06184	0.185312	5.72999	1.00436e-08	1.06589e-07	157.611	161.688	209.195	97.6295	78.4779	76.597
chr11	22752950	22754305	peaks12816	37.1165	350.055	1.11756	0.114745	9.73955	2.04462e-22	2.79697e-20	503.479	483.104	451.86	197.381	211.287	253.221
chr11	22755317	22756228	peaks12817	5.05373	123.119	1.05361	0.187551	5.61774	1.93469e-08	1.95159e-07	148.855	178.347	170.942	97.6295	74.4534	68.4867
chr11	22756340	22756873	peaks12818	4.09629	81.564	1.39436	0.24156	5.77232	7.81861e-09	8.45808e-08	113.83	131.31	108.781	62.6102	33.2022	39.6502
chr11	22776668	22777937	peaks12820	8.25208	113.263	1.01872	0.20854	4.88502	1.0342e-06	7.54531e-06	128.716	138.17	188.873	63.6714	92.5636	67.5856
chr11	22811388	22811836	peaks12823	5.1204	48.2282	1.00293	0.278547	3.60057	0.000317518	0.00131828	66.5468	66.635	59.7699	30.7745	33.2022	32.4411
chr11	29005039	29005641	peaks12947	19.2405	100.003	1.2373	0.205017	6.03512	1.58843e-09	1.95676e-08	140.974	161.688	118.344	60.4879	56.3431	62.1787
chr11	30484850	30485429	peaks13036	3.07005	34.3627	1.00666	0.393409	2.5588	0.0105033	0.0269995	70.0493	29.3978	38.2527	13.7955	23.1409	31.5399
chr11	31677788	31678728	peaks13071	6.35088	92.9251	1.37616	0.222394	6.18791	6.09664e-10	8.03747e-09	125.213	132.29	144.643	53.0595	65.3982	36.9468
chr11	31802738	31804263	peaks13077	24.476	211.762	1.09178	0.146073	7.47422	7.76621e-14	2.02885e-12	281.948	285.159	298.849	106.119	148.907	149.589
chr11	31881087	31881680	peaks13085	2.95116	58.4491	1.04328	0.271712	3.83964	0.000123214	0.000567705	95.4421	69.5748	70.5285	48.8148	31.1899	35.1445
chr11	31941999	31942695	peaks13091	6.62744	65.9408	1.12942	0.248847	4.5386	5.66276e-06	3.54718e-05	106.825	85.2536	78.8962	42.4476	45.2757	36.9468
chr11	32700069	32700505	peaks13152	3.72732	57.8018	1.52184	0.269488	5.64713	1.63147e-08	1.66829e-07	91.0641	94.073	71.7239	29.7133	33.2022	27.0342
chr11	33103054	33104055	peaks13174	14.4044	98.1608	1.51637	0.220721	6.87006	6.41738e-12	1.19496e-10	132.218	126.411	178.114	46.6924	61.3737	44.1559
chr11	35178157	35178788	peaks13240	4.18654	66.513	1.0818	0.258204	4.18972	2.793e-05	0.000150238	82.3079	96.0328	93.241	42.4476	29.1777	55.8707
chr11	35759282	35760863	peaks13272	13.0913	127.539	1.21863	0.176738	6.8951	5.38254e-12	1.01446e-10	180.377	192.066	162.574	77.4669	73.4472	79.3004
chr11	35863396	35863789	peaks13283	3.65763	31.1982	1.02418	0.358955	2.85322	0.00432792	0.012728	49.0345	32.3376	44.2297	15.9179	23.1409	22.5285
chr11	42948280	42948938	peaks13366	2.50606	40.4853	1.39685	0.318057	4.39182	1.12406e-05	6.59552e-05	56.0394	62.7153	57.3791	16.979	28.1715	21.6274
chr11	43914526	43914910	peaks13422	2.98393	39.3106	1.18856	0.325669	3.6496	0.000262651	0.0011133	49.9101	69.5748	44.2297	27.591	21.1287	23.4297
chr11	46248841	46249411	peaks13519	2.79527	77.3157	1.1875	0.22659	5.24074	1.59932e-07	1.36195e-06	97.1934	109.752	115.954	42.4476	46.2818	52.2662
chr11	49739537	49740114	peaks13623	5.05133	57.1389	1.05886	0.281085	3.76707	0.000165178	0.000736348	64.7956	65.6551	101.609	33.9581	45.2757	31.5399
chr11	50138520	50140064	peaks13649	13.3147	178.11	1.07284	0.154633	6.93798	3.97751e-12	7.65852e-11	267.938	248.901	206.804	110.364	115.705	118.951
chr11	50182803	50184329	peaks13656	9.04798	151.256	1.00271	0.188547	5.31809	1.04864e-07	9.24514e-07	197.889	224.403	182.896	76.4057	135.827	90.1141
chr11	50483563	50483913	peaks13688	4.61056	30.0054	1.30133	0.4054	3.20998	0.00132742	0.00459602	51.6613	47.0365	28.6895	26.5298	17.1041	9.01141
chr11	50754058	50754423	peaks13707	1.98657	31.2407	1.00197	0.378997	2.64374	0.00819946	0.0218922	36.7759	56.8357	31.0803	20.1626	28.1715	14.4183
chr11	51883650	51884731	peaks13768	15.0753	118.13	1.41975	0.193639	7.33193	2.26863e-13	5.44351e-12	180.377	189.126	145.839	73.2221	55.337	64.8821
chr11	52091421	52091745	peaks13794	5.57702	57.266	1.06546	0.257595	4.13621	3.53091e-05	0.000185989	75.303	84.2737	72.9193	35.0193	38.2328	37.8479
chr11	52321485	52322085	peaks13816	7.81396	90.8031	1.04154	0.215347	4.83657	1.32098e-06	9.41384e-06	113.83	128.37	124.321	55.1819	74.4534	48.6616
chr11	52451462	52452049	peaks13834	2.49864	44.8294	1.32411	0.313815	4.21941	2.44943e-05	0.000133398	58.6663	84.2737	49.0113	28.6521	23.1409	25.2319
chr11	53789358	53789893	peaks13918	8.45306	72.2889	1.51177	0.240993	6.27307	3.5399e-10	4.86027e-09	97.1934	99.9525	124.321	36.0805	39.2389	36.9468
chr11	55012724	55013347	peaks14012	14.6202	153.783	1.19053	0.165226	7.20546	5.78495e-13	1.29402e-11	217.153	220.484	204.413	76.4057	100.613	103.631
chr11	55187222	55187732	peaks14037	3.10615	53.941	1.00061	0.271239	3.68905	0.000225095	0.000971869	79.681	78.3941	57.3791	37.1417	33.2022	37.8479
chr11	55261415	55262154	peaks14045	7.24469	74.5945	1.07506	0.230886	4.65624	3.22037e-06	2.1257e-05	94.5665	116.611	92.0456	51.9983	47.2879	45.057
chr11	57846419	57847651	peaks14126	19.4546	153.715	1.20426	0.158852	7.58098	3.42942e-14	9.57783e-13	215.402	207.744	219.953	95.5071	93.5698	90.1141
chr11	57943345	57944254	peaks14133	6.62744	64.9561	1.06986	0.250662	4.26812	1.97125e-05	0.000109724	98.9446	84.2737	80.0916	48.8148	44.2696	33.3422
chr11	59531338	59531781	peaks14239	4.18654	60.1887	1.09023	0.270715	4.02724	5.64361e-05	0.000282888	77.0542	104.852	63.3561	39.264	43.2634	33.3422
chr11	60285923	60286838	peaks14318	8.37603	104.094	1.08917	0.203953	5.34027	9.2807e-08	8.26103e-07	139.223	126.411	158.988	73.2221	74.4534	52.2662
chr11	60755486	60756430	peaks14352	35.4309	184.495	1.20054	0.319131	3.7619	0.000168626	0.000749728	260.058	221.463	290.482	71.0998	110.674	153.194
chr11	61202526	61203314	peaks14388	11.9475	135.73	1.24089	0.186531	6.65245	2.88251e-11	4.81208e-10	160.238	208.724	204.413	63.6714	84.5146	92.8175
chr11	61228230	61228983	peaks14391	15.7581	182.946	1.09851	0.151011	7.27434	3.48106e-13	8.07186e-12	246.924	246.942	254.62	127.343	96.5881	125.259
chr11	61316814	61317242	peaks14397	4.30904	52.4434	1.05289	0.271204	3.88229	0.000103476	0.0004859	72.6761	78.3941	60.9653	36.0805	33.2022	33.3422
chr11	61637647	61638503	peaks14421	16.9563	126.72	1.10993	0.184152	6.02728	1.66747e-09	2.04737e-08	175.999	181.286	161.379	87.0176	91.5575	63.0799
chr11	62359726	62360893	peaks14485	7.15645	81.3469	1.26814	0.236247	5.36784	7.96852e-08	7.17737e-07	140.974	103.872	99.218	50.9371	54.3308	38.7491
chr11	62657216	62657861	peaks14511	4.18654	51.9847	1.07755	0.276887	3.89165	9.95645e-05	0.000469877	81.4323	60.7555	69.3331	29.7133	38.2328	32.4411
chr11	65134989	65135805	peaks14622	9.98483	90.6861	1.13375	0.220441	5.14311	2.70232e-07	2.20984e-06	117.333	118.571	137.471	67.9162	61.3737	41.4525
chr11	65566312	65566747	peaks14650	4.18654	48.2602	1.33136	0.291701	4.56412	5.01593e-06	3.17699e-05	68.298	58.7956	80.0916	30.7745	28.1715	23.4297
chr11	66418200	66419022	peaks14711	6.34337	85.9034	1.04685	0.217045	4.82319	1.41283e-06	1.00012e-05	128.716	106.812	111.172	60.4879	61.3737	46.8593
chr11	66503110	66503545	peaks14717	5.10764	33.1797	1.27741	0.3809	3.35366	0.00079749	0.00295281	28.8953	53.896	58.5745	12.7343	25.1532	19.8251
chr11	68166798	68167787	peaks14796	2.50606	55.5937	1.30447	0.308145	4.23329	2.30302e-05	0.00012632	86.686	85.2536	64.5515	47.7536	32.196	17.1217
chr11	69250265	69250679	peaks14890	6.5437	104.323	1.00971	0.200001	5.04854	4.45198e-07	3.49692e-06	147.103	156.788	113.563	74.2833	68.4166	65.7833
chr11	70835480	70835791	peaks15062	2.78839	31.2786	1.28229	0.364694	3.51608	0.000437968	0.00174954	33.2734	46.0566	53.7929	21.2238	17.1041	16.2205
chr11	72092858	72093352	peaks15102	1.71916	44.4713	1.03329	0.306311	3.37333	0.000742639	0.00277431	55.1638	59.7755	64.5515	20.1626	39.2389	27.9354
chr11	72468957	72469787	peaks15140	15.128	136.039	1.15345	0.17115	6.73939	1.59058e-11	2.77208e-10	180.377	206.765	175.723	83.834	87.533	82.0038
chr11	72764031	72764991	peaks15162	15.5137	169.705	1.25624	0.157406	7.98092	1.4525e-15	5.23596e-14	236.416	246.942	234.298	89.14	117.717	93.7186
chr11	72871434	72872565	peaks15175	9.98483	104.679	1.18718	0.194315	6.1096	9.9884e-10	1.27057e-08	158.486	133.27	144.643	62.6102	62.3798	66.6844
chr11	75479215	75480174	peaks15318	13.743	121.565	1.11416	0.181785	6.129	8.84343e-10	1.13525e-08	157.611	172.467	168.551	89.14	70.4288	71.1901
chr11	75823447	75823849	peaks15362	3.66633	64.583	1.83622	0.277815	6.60951	3.85593e-11	6.28599e-10	91.9397	109.752	100.413	33.9581	35.2144	16.2205
chr11	75926512	75927294	peaks15372	5.57025	71.0168	1.00043	0.251904	3.97148	7.14289e-05	0.000349328	79.681	83.2938	121.931	38.2029	54.3308	48.6616
chr11	75947164	75947899	peaks15374	3.665	65.8477	1.06597	0.269997	3.94808	7.87818e-05	0.000381091	93.6909	98.9726	74.1147	38.2029	60.3676	29.7376
chr11	77017761	77018375	peaks15495	7.02549	68.4001	1.16489	0.247418	4.70819	2.49926e-06	1.68495e-05	78.8054	111.712	93.241	47.7536	39.2389	39.6502
chr11	77669198	77670067	peaks15539	25.5141	134.647	1.055	0.175967	5.99541	2.02968e-09	2.45114e-08	211.023	167.567	166.16	90.2012	85.5207	87.4107
chr11	77771890	77773030	peaks15555	25.3071	156.319	1.26386	0.18195	6.94619	3.75271e-12	7.2576e-11	265.312	213.624	182.896	73.2221	104.637	98.2244
chr11	78435490	78436365	peaks15632	16.4864	168.143	1.00128	0.171755	5.82969	5.55307e-09	6.16897e-08	172.496	259.681	241.47	107.18	112.686	115.346
chr11	78723493	78725073	peaks15660	31.4725	201.128	1.37912	0.149746	9.20978	3.26798e-20	2.85905e-18	277.57	311.617	283.309	106.119	96.5881	131.567
chr11	79054469	79054856	peaks15692	5.61998	42.4092	1.20218	0.315758	3.80729	0.000140498	0.000638167	45.532	74.4744	57.3791	25.4686	28.1715	23.4297
chr11	79120777	79121419	peaks15700	12.4494	66.6289	1.43252	0.25603	5.59512	2.20465e-08	2.20316e-07	112.954	102.892	75.31	39.264	34.2083	35.1445
chr11	79483934	79484676	peaks15735	14.8672	109.938	1.04205	0.188833	5.51836	3.42174e-08	3.29957e-07	136.596	145.029	162.574	76.4057	71.435	67.5856
chr11	79552420	79553413	peaks15742	19.0573	135.975	1.33895	0.179131	7.47474	7.73578e-14	2.02195e-12	212.775	200.885	170.942	64.7326	84.5146	82.0038
chr11	79641085	79641641	peaks15750	5.1204	48.1627	1.19021	0.327344	3.63597	0.000276939	0.00116723	63.92	55.8558	81.287	41.3864	14.0858	32.4411
chr11	79666624	79667061	peaks15752	5.24013	70.5636	1.29151	0.239721	5.38756	7.14209e-08	6.49399e-07	88.4372	109.752	102.804	36.0805	41.2512	45.057
chr11	79836982	79837989	peaks15768	13.0913	124.313	1.11206	0.177349	6.27044	3.60027e-10	4.9371e-09	158.486	179.327	172.137	78.5281	83.5085	73.8935
chr11	80460204	80460873	peaks15828	8.05583	80.9144	1.01571	0.230787	4.40108	1.07715e-05	6.34653e-05	94.5665	96.0328	135.08	46.6924	56.3431	56.7719
chr11	82822791	82823691	peaks15902	5.10764	79.818	1.3306	0.224278	5.93282	2.97772e-09	3.47759e-08	110.328	124.451	107.586	46.6924	49.3002	40.5513
chr11	82861337	82862035	peaks15906	5.05133	73.5573	1.33529	0.233781	5.71172	1.11837e-08	1.17794e-07	92.8153	114.651	108.781	41.3864	42.2573	41.4525
chr11	83630746	83631204	peaks15965	4.61056	58.9475	1.03744	0.293189	3.53846	0.00040247	0.00162391	63.92	105.832	68.1377	26.5298	52.3186	36.9468
chr11	85419990	85420894	peaks16089	11.4925	103.321	1.38397	0.205261	6.74246	1.5573e-11	2.7183e-10	131.342	171.487	145.839	48.8148	59.3615	63.0799
chr11	86085770	86086482	peaks16134	7.8249	82.2532	1.21577	0.222047	5.47527	4.36836e-08	4.13166e-07	119.959	106.812	118.344	41.3864	58.3553	48.6616
chr11	86734660	86735090	peaks16200	2.44943	78.4796	1.05367	0.245269	4.29599	1.73912e-05	9.80448e-05	89.3128	124.451	104	64.7326	35.2144	53.1673
chr11	86912838	86914453	peaks16216	15.4859	196.179	1.04498	0.15293	6.83308	8.31109e-12	1.51838e-10	267.938	285.159	239.08	114.609	154.943	115.346
chr11	86934734	86935516	peaks16218	2.38346	81.1448	1.32117	0.229599	5.75425	8.70276e-09	9.33332e-08	102.447	113.671	131.494	54.1207	47.2879	37.8479
chr11	88213947	88214256	peaks16322	3.21096	57.504	1.07048	0.269849	3.96696	7.27966e-05	0.000355343	76.1786	93.093	64.5515	29.7133	38.2328	43.2548
chr11	88307742	88308585	peaks16332	6.10449	72.3075	1.02162	0.247517	4.12746	3.66789e-05	0.000192319	89.3128	88.1934	113.563	37.1417	62.3798	43.2548
chr11	88506812	88507177	peaks16361	4.10082	73.2509	1.01339	0.238841	4.24294	2.2061e-05	0.000121513	102.447	87.2135	104	61.549	39.2389	45.057
chr11	90286646	90287087	peaks16471	6.62744	59.9706	1.00754	0.268216	3.75644	0.000172347	0.000764637	86.686	93.093	59.7699	44.57	43.2634	32.4411
chr11	95325813	95326702	peaks16673	8.99159	93.0305	1.16682	0.22757	5.1273	2.93931e-07	2.38696e-06	130.467	156.788	98.0226	61.549	65.3982	45.9582
chr11	95454902	95455597	peaks16688	3.665	47.5494	1.11519	0.300871	3.70654	0.000210108	0.000914139	62.1687	80.354	52.5975	32.8969	22.1348	35.1445
chr11	97391853	97392398	peaks16871	3.91967	50.2173	1.43462	0.30935	4.63752	3.52616e-06	2.30833e-05	75.303	90.1533	53.7929	31.8357	32.196	18.0228
chr11	98383212	98383821	peaks16986	3.21948	50.9384	1.09527	0.315838	3.46784	0.000524659	0.00205021	42.0296	92.1131	74.1147	35.0193	36.2205	26.1331
chr11	99141011	99142296	peaks17070	22.244	187.569	1.15044	0.152592	7.53932	4.7243e-14	1.28589e-12	226.785	258.701	291.677	109.303	113.692	125.259
chr11	99489239	99489585	peaks17091	8.39641	57.0011	1.50391	0.289528	5.19433	2.05458e-07	1.71867e-06	89.3128	99.9525	63.3561	35.0193	20.1225	34.2434
chr11	99516574	99517505	peaks17095	12.1463	93.8914	1.48524	0.21705	6.84287	7.76208e-12	1.42532e-10	147.103	152.869	114.758	43.5088	57.3492	47.7605
chr11	100656534	100657023	peaks17163	2.36427	36.5651	1.27361	0.335678	3.79414	0.000148159	0.000669041	40.2783	51.9361	63.3561	20.1626	21.1287	22.5285
chr11	101480707	101481642	peaks17270	21.3859	187.194	1.02956	0.154668	6.65659	2.8025e-11	4.69018e-10	261.809	268.5	223.539	100.813	137.839	130.665
chr11	101881373	101881997	peaks17311	7.84069	93.7941	1.00535	0.21677	4.63785	3.52048e-06	2.30491e-05	105.074	155.808	114.758	65.7938	57.3492	63.981
chr11	104406339	104406709	peaks17522	3.32054	39.4595	1.23354	0.339434	3.63409	0.000278959	0.00117481	46.4076	45.0766	75.31	16.979	24.147	28.8365
chr11	105246041	105246529	peaks17572	6.11146	44.9143	1.20252	0.316906	3.79456	0.000147904	0.000668129	58.6663	82.3138	46.6205	23.3462	34.2083	24.3308
chr11	107272483	107273555	peaks17745	5.23408	119.531	1.03321	0.190997	5.40955	6.31835e-08	5.80159e-07	146.228	191.086	144.643	67.9162	83.5085	83.8061
chr11	108880756	108881157	peaks17830	4.18654	37.0442	1.15636	0.322424	3.58645	0.000335214	0.00138263	50.7857	48.9963	53.7929	19.1014	26.1593	23.4297
chr11	110996876	110997432	peaks17953	2.70921	50.7534	1.30373	0.284098	4.58901	4.45346e-06	2.85158e-05	64.7956	68.5949	83.6778	24.4074	34.2083	28.8365
chr11	111499130	111499533	peaks17960	2.78839	37.7605	2.30065	0.388395	5.92346	3.15233e-09	3.66577e-08	50.7857	80.354	57.3791	5.30595	20.1225	12.616
chr11	113074289	113074702	peaks18001	10.585	63.3055	1.03294	0.257183	4.01635	5.91076e-05	0.000295031	104.198	76.4343	74.1147	37.1417	48.2941	39.6502
chr11	113138122	113139018	peaks18006	11.7971	101.879	1.29452	0.197937	6.54005	6.14978e-11	9.67608e-10	140.974	137.19	156.597	55.1819	57.3492	63.981
chr11	113223583	113224789	peaks18014	19.2881	135.005	1.13821	0.177798	6.40167	1.53683e-10	2.25358e-09	204.018	159.728	193.654	76.4057	82.5024	93.7186
chr11	113287669	113288653	peaks18017	12.2786	180.394	1.02982	0.169393	6.07944	1.20601e-09	1.51344e-08	261.809	252.821	211.585	132.649	86.5269	136.973
chr11	115446399	115447530	peaks18135	20.7096	149.889	1.13331	0.1646	6.88522	5.7697e-12	1.08216e-10	184.755	225.383	207.999	90.2012	94.5759	96.4221
chr11	115678963	115680091	peaks18164	14.6296	131.49	1.02131	0.18287	5.58491	2.33816e-08	2.32711e-07	187.382	174.427	167.356	70.0386	82.5024	107.236
chr11	116418308	116418946	peaks18257	5.47316	85.0183	1.04277	0.225927	4.61553	3.92091e-06	2.54294e-05	112.954	117.591	113.563	39.264	57.3492	69.3878
chr11	116782772	116783324	peaks18302	7.69816	58.5202	1.00855	0.257269	3.92021	8.84706e-05	0.000422732	83.1835	84.2737	66.9423	37.1417	37.2267	42.3536
chr11	116940471	116941052	peaks18317	7.24469	72.1725	1.25742	0.267192	4.70605	2.52568e-06	1.70139e-05	80.5567	125.431	99.218	57.3043	28.1715	42.3536
chr11	117522817	117524126	peaks18380	53.836	284.366	1.18926	0.12958	9.17783	4.39848e-20	3.76892e-18	398.405	416.469	371.769	171.913	144.882	202.757
chr11	119007463	119008179	peaks18505	8.25208	65.8426	1.06569	0.25365	4.20142	2.65246e-05	0.000143424	100.696	73.4945	93.241	33.9581	51.3124	42.3536
chr11	119585236	119586148	peaks18575	35.3029	178.937	1.1611	0.149816	7.75015	9.1784e-15	2.82859e-13	234.665	247.921	259.401	120.976	101.619	109.038
chr11	119631202	119631686	peaks18579	4.18654	60.0414	1.017	0.260987	3.89674	9.74967e-05	0.000461178	84.9347	91.1332	64.5515	38.2029	46.2818	35.1445
chr11	119731253	119731627	peaks18592	5.61998	33.2461	1.04646	0.367737	2.84568	0.0044317	0.0129885	35.0246	52.916	46.6205	13.7955	32.196	18.924
chr11	120122097	120122579	peaks18629	4.41794	66.7601	1.03147	0.245092	4.20852	2.57048e-05	0.000139403	106.825	79.3741	82.4824	42.4476	45.2757	44.1559
chr11	120894661	120895157	peaks18713	5.1204	47.5385	1.39674	0.324677	4.30192	1.69321e-05	9.57246e-05	84.0591	78.3941	44.2297	18.0402	27.1654	33.3422
chr11	121495485	121495836	peaks18769	3.31357	29.1525	1.01505	0.376977	2.69259	0.00708988	0.0193584	52.537	28.4179	35.8619	20.1626	18.1103	19.8251
chr12	5494865	5495339	peaks18955	9.82152	48.4444	-1.10458	0.287661	-3.83986	0.000123103	0.000567322	28.0197	32.3376	32.2757	58.3655	60.3676	79.3004
chr12	5757435	5758319	peaks18956	16.8556	126.424	-1.02815	0.182554	-5.63202	1.78106e-08	1.80783e-07	71.8005	99.9525	77.7008	179.341	172.048	157.7
chr12	5770328	5771338	peaks18957	27.4283	187.941	-1.05512	0.173482	-6.082	1.18692e-09	1.49154e-08	100.696	164.628	100.413	255.747	273.666	232.494
chr12	6816047	6816595	peaks18964	5.64003	55.8274	-1.06131	0.301407	-3.52118	0.000429637	0.00172063	26.2685	55.8558	26.2987	63.6714	75.4595	87.4107
chr12	9291891	9292253	peaks19072	6.76274	49.1661	-1.0268	0.283049	-3.62764	0.00028602	0.00120083	29.7709	35.2774	32.2757	64.7326	56.3431	76.597
chr12	10135680	10136556	peaks19086	20.7591	132.502	-1.07506	0.171898	-6.25403	3.99993e-10	5.43703e-09	93.6909	80.354	81.287	185.708	171.041	182.932
chr12	10513679	10514630	peaks19098	6.19368	84.7655	-1.09454	0.214508	-5.10256	3.35098e-07	2.69024e-06	51.6613	48.9963	62.1607	118.853	110.674	116.247
chr12	11273280	11273672	peaks19114	16.7202	69.7611	-1.07187	0.26059	-4.11326	3.90112e-05	0.000203139	54.2882	38.2171	41.8389	120.976	70.4288	92.8175
chr12	15064351	15065003	peaks19190	8.35352	55.3154	-1.23169	0.298708	-4.12341	3.73305e-05	0.000195349	28.0197	35.2774	35.8619	106.119	73.4472	53.1673
chr12	16184237	16185093	peaks19239	35.3932	132.918	-1.66611	0.216609	-7.69178	1.45099e-14	4.32727e-13	51.6613	90.1533	49.0113	185.708	174.06	246.913
chr12	34662928	34663247	peaks19909	3.97907	43.2503	-1.05869	0.316437	-3.34565	0.000820906	0.00302738	24.5172	34.2974	25.1033	76.4057	52.3186	46.8593
chr12	35852938	35853933	peaks19974	25.734	131.48	-1.35484	0.17975	-7.53739	4.79472e-14	1.30295e-12	67.4224	87.2135	66.9423	192.075	176.072	199.152
chr12	41693937	41694266	peaks20090	4.0771	40.5942	-1.37387	0.343226	-4.00282	6.25921e-05	0.000310423	34.149	19.5985	13.1494	50.9371	56.3431	69.3878
chr12	44088738	44089387	peaks20104	46.2124	145.784	-1.02784	0.17519	-5.86699	4.43767e-09	5.01903e-08	104.198	81.3339	102.804	178.28	180.097	227.989
chr12	53367494	53367916	peaks20348	6.57229	57.6281	-1.08802	0.269509	-4.03704	5.41303e-05	0.000272647	27.1441	41.1569	43.0343	71.0998	88.5391	74.7947
chr12	53859805	53860376	peaks20351	4.88809	35.8419	-1.29507	0.374377	-3.45927	0.000541632	0.00210694	13.1342	25.4781	23.908	73.2221	43.2634	36.0456
chr12	54495328	54496480	peaks20378	79.0033	272.077	-1.07965	0.137436	-7.85564	3.97732e-15	1.31379e-13	199.64	159.728	163.769	401.13	309.887	398.304
chr12	58620426	58620831	peaks20509	4.46787	31.8083	-1.00134	0.416719	-2.40291	0.016265	0.0389755	34.149	16.6588	11.954	33.9581	64.3921	29.7376
chr12	61875220	61875642	peaks20556	6.02328	55.6967	-1.09531	0.265732	-4.12186	3.75824e-05	0.000196493	29.7709	41.1569	35.8619	71.0998	81.4962	74.7947
chr12	74634110	74634499	peaks20977	11.8128	75.6915	-1.11709	0.234829	-4.75704	1.96453e-06	1.35141e-05	42.0296	40.177	62.1607	108.241	100.613	100.928
chr12	75365775	75366409	peaks20988	5.98074	61.2088	-1.6643	0.276642	-6.0161	1.78672e-09	2.18181e-08	30.6466	26.458	31.0803	106.119	68.4166	104.532
chr12	86184953	86185457	peaks21811	5.48922	61.8014	-1.06116	0.254459	-4.17024	3.04277e-05	0.000162547	35.9003	39.1971	45.4251	81.7117	95.582	72.9924
chr12	94529225	94529739	peaks22004	11.6315	72.9549	-1.19797	0.252936	-4.73627	2.17687e-06	1.484e-05	49.9101	29.3978	53.7929	108.241	111.68	84.7072
chr12	95347508	95348337	peaks22016	5.64003	69.633	-1.46294	0.24719	-5.91828	3.25323e-09	3.77091e-08	35.0246	39.1971	37.0573	115.67	84.5146	106.335
chr12	95734177	95734504	peaks22026	10.4731	63.4391	-1.08359	0.245103	-4.42095	9.82691e-06	5.84264e-05	38.5271	44.0967	39.4481	81.7117	88.5391	88.3118
chr12	96718493	96718930	peaks22034	5.10224	45.7298	-1.6385	0.312436	-5.24429	1.56883e-07	1.33858e-06	27.1441	16.6588	22.7126	78.5281	56.3431	72.9924
chr12	98050114	98051082	peaks22041	8.55711	81.8369	-1.03492	0.229825	-4.50305	6.69845e-06	4.13066e-05	39.4027	63.6952	58.5745	120.976	105.643	102.73
chr12	103281290	103282213	peaks22325	27.8174	168.628	-1.0117	0.164464	-6.15149	7.67563e-10	9.95746e-09	112.079	112.692	111.172	194.198	211.287	270.342
chr12	107807674	107808014	peaks22481	7.71302	63.1755	-1.06276	0.27507	-3.8636	0.000111729	0.000520502	30.6466	53.896	38.2527	76.4057	108.662	71.1901
chr12	119587026	119587771	peaks23022	14.6304	89.5955	-1.24192	0.225092	-5.5174	3.44051e-08	3.31576e-07	45.532	51.9361	63.3561	127.343	101.619	147.787
chr12	3723966	3724497	peaks18840	9.39572	46.4532	1.28485	0.312311	4.114	3.88856e-05	0.000202539	85.8104	57.8157	53.7929	20.1626	33.2022	27.9354
chr12	4150608	4152149	peaks18883	22.2623	210.026	1.03729	0.138281	7.50132	6.31806e-14	1.6784e-12	281.948	292.018	272.551	153.873	131.803	127.962
chr12	4239606	4240126	peaks18891	2.38599	29.7162	1.0909	0.393839	2.76991	0.00560723	0.0158598	28.0197	48.9963	44.2297	28.6521	13.0796	15.3194
chr12	4978180	4978585	peaks18932	3.31357	27.2772	1.00104	0.385768	2.59494	0.00946078	0.0247014	46.4076	36.2573	26.2987	14.8567	19.1164	20.7262
chr12	8394650	8395242	peaks19005	5.57025	69.8892	1.18436	0.250483	4.7283	2.26407e-06	1.53854e-05	87.5616	94.073	109.977	31.8357	55.337	40.5513
chr12	8798558	8799155	peaks19031	6.10449	51.0537	1.43455	0.34791	4.12333	3.73434e-05	0.000195386	46.4076	85.2536	92.0456	21.2238	44.2696	17.1217
chr12	14338139	14338938	peaks19185	9.39572	79.3075	1.31195	0.230843	5.68329	1.32131e-08	1.37416e-07	126.089	111.712	101.609	38.2029	43.2634	54.9696
chr12	16669002	16669547	peaks19270	2.45684	67.9781	1.34236	0.245112	5.47649	4.33833e-08	4.10866e-07	89.3128	102.892	100.413	43.5088	31.1899	40.5513
chr12	16770961	16772468	peaks19286	15.8468	213.488	1.17734	0.150674	7.81382	5.54795e-15	1.78346e-13	253.929	314.556	320.367	146.444	108.662	136.973
chr12	17202123	17202473	peaks19330	2.90128	26.5156	1.07575	0.383047	2.8084	0.0049788	0.0143273	42.9052	31.3577	33.4711	15.9179	20.1225	15.3194
chr12	17478729	17479800	peaks19358	8.25208	89.8858	1.13426	0.225857	5.02204	5.11258e-07	3.97027e-06	138.347	98.9726	132.689	63.6714	62.3798	43.2548
chr12	17707089	17707751	peaks19371	2.90128	52.0809	1.83552	0.2978	6.16361	7.11061e-10	9.27345e-09	82.3079	87.2135	74.1147	23.3462	30.1838	15.3194
chr12	17902948	17903469	peaks19387	5.60901	37.6806	1.21188	0.339734	3.56714	0.000360901	0.00147666	68.298	46.0566	43.0343	24.4074	27.1654	17.1217
chr12	19857712	19858073	peaks19397	2.78839	36.4269	1.10015	0.353748	3.10998	0.00187097	0.00618589	48.1589	65.6551	34.6665	29.7133	24.147	16.2205
chr12	19866598	19867200	peaks19398	3.14179	36.4419	1.5371	0.355526	4.32347	1.53596e-05	8.7607e-05	43.7808	58.7956	59.7699	27.591	16.098	12.616
chr12	20243573	20244605	peaks19400	5.1204	55.9308	1.39287	0.274475	5.07469	3.88129e-07	3.08402e-06	77.0542	78.3941	87.264	37.1417	33.2022	22.5285
chr12	24916106	24916576	peaks19489	4.06196	44.8754	1.1035	0.307506	3.58857	0.000332502	0.00137274	52.537	54.8759	76.5054	27.591	35.2144	22.5285
chr12	24928120	24929077	peaks19490	15.2585	162.81	1.05163	0.173105	6.07508	1.23925e-09	1.55225e-08	227.66	218.524	211.585	116.731	125.766	76.597
chr12	24966828	24967855	peaks19497	7.24469	91.5017	1.13081	0.208056	5.43512	5.4759e-08	5.07852e-07	138.347	117.591	120.735	61.549	51.3124	59.4753
chr12	25071748	25072841	peaks19507	23.126	149.583	1.01899	0.186248	5.47112	4.4719e-08	4.22205e-07	179.501	244.002	178.114	82.7729	90.5514	122.555
chr12	26112558	26113343	peaks19548	16.4446	111.486	1.11174	0.190339	5.84087	5.19293e-09	5.80992e-08	149.73	165.608	142.252	60.4879	72.4411	78.3993
chr12	27786548	27787347	peaks19603	3.31357	75.8087	1.15339	0.232544	4.95989	7.05339e-07	5.33706e-06	90.1884	112.692	111.172	51.9983	39.2389	49.5627
chr12	28737629	28738001	peaks19638	3.9714	34.0577	1.06581	0.384376	2.77283	0.00555711	0.0157352	56.0394	32.3376	50.2067	9.55071	29.1777	27.0342
chr12	29075596	29076103	peaks19655	5.1204	57.6373	1.25392	0.264625	4.73847	2.15341e-06	1.4695e-05	75.303	83.2938	84.8732	36.0805	39.2389	27.0342
chr12	29257950	29258425	peaks19666	3.59286	38.1778	1.27053	0.362126	3.50854	0.000450573	0.00179378	49.0345	33.3175	80.0916	18.0402	25.1532	23.4297
chr12	30012827	30014127	peaks19688	9.98483	118.425	1.05464	0.205212	5.13926	2.75826e-07	2.25119e-06	172.496	187.166	119.54	62.6102	88.5391	80.2015
chr12	31088929	31091793	peaks19722	73.5592	1041.25	1.03596	0.0733707	14.1196	2.87727e-45	2.41408e-41	1424.63	1432.65	1342.43	701.447	604.682	741.639
chr12	31236936	31237420	peaks19734	5.1204	57.9871	1.01279	0.255952	3.95697	7.59069e-05	0.000368613	71.8005	77.4142	83.6778	39.264	35.2144	40.5513
chr12	31464551	31464993	peaks19748	2.70921	33.7745	1.22617	0.354242	3.46138	0.000537415	0.00209291	37.6515	47.0365	57.3791	19.1014	26.1593	15.3194
chr12	32009407	32010194	peaks19794	9.60675	66.6253	1.32531	0.248648	5.33005	9.81882e-08	8.70381e-07	85.8104	94.073	106.39	30.7745	41.2512	41.4525
chr12	32486446	32487124	peaks19822	9.12124	76.9245	1.26986	0.252525	5.02864	4.93977e-07	3.84824e-06	82.3079	98.9726	145.839	43.5088	42.2573	48.6616
chr12	32487794	32488930	peaks19823	35.5141	163.315	1.13661	0.192332	5.90964	3.42848e-09	3.95538e-08	196.138	303.777	173.333	98.6907	101.619	106.335
chr12	35338696	35339128	peaks19941	5.60901	47.1496	1.51151	0.303991	4.97222	6.61908e-07	5.03911e-06	70.0493	59.7755	80.0916	16.979	27.1654	28.8365
chr12	38017648	38017997	peaks20011	5.10764	46.6389	1.25235	0.336329	3.72359	0.000196411	0.000860345	53.4126	96.0328	47.8159	18.0402	31.1899	33.3422
chr12	51819614	51820203	peaks20268	8.75608	93.2916	1.17044	0.20773	5.63446	1.75609e-08	1.78485e-07	129.591	144.049	113.563	61.549	53.3247	57.673
chr12	51851362	51852325	peaks20275	16.3861	156.189	1.06113	0.171424	6.19008	6.01347e-10	7.93822e-09	204.018	234.202	196.045	81.7117	98.6004	122.555
chr12	52398278	52398659	peaks20303	2.77394	35.6122	1.45473	0.343915	4.22991	2.33789e-05	0.000127968	51.6613	49.9763	54.9883	23.3462	12.0735	21.6274
chr12	52400040	52400689	peaks20304	10.7626	84.2589	1.34368	0.228721	5.87476	4.23444e-09	4.80699e-08	139.223	123.471	99.218	47.7536	55.337	40.5513
chr12	52464453	52465420	peaks20307	9.39572	88.3195	1.46398	0.234433	6.2448	4.24341e-10	5.75014e-09	114.706	144.049	130.298	35.0193	64.3921	41.4525
chr12	52628221	52629528	peaks20316	41.0698	329.318	1.097	0.112764	9.7283	2.28373e-22	3.08631e-20	436.932	429.208	481.745	197.381	206.256	224.384
chr12	54665537	54665909	peaks20388	2.78839	32.1942	1.01402	0.36234	2.79853	0.00513364	0.0147087	35.9003	49.9763	43.0343	29.7133	20.1225	14.4183
chr12	59055004	59055800	peaks20527	9.59908	94.9438	1.17654	0.213571	5.50892	3.61051e-08	3.46698e-07	110.328	141.109	143.448	68.9774	55.337	50.4639
chr12	66565130	66565589	peaks20596	4.18654	50.2088	1.23115	0.291065	4.22979	2.33911e-05	0.00012802	80.5567	56.8357	74.1147	28.6521	24.147	36.9468
chr12	68816935	68818129	peaks20606	17.8492	151.526	1.02515	0.164172	6.24438	4.25484e-10	5.7633e-09	216.277	199.905	192.459	114.609	97.5943	88.3118
chr12	69529710	69530123	peaks20656	2.78839	44.5079	1.22276	0.308735	3.96056	7.4775e-05	0.000363871	45.532	73.4945	68.1377	27.591	26.1593	26.1331
chr12	69567060	69567695	peaks20659	11.5828	88.4269	1.10798	0.210965	5.25194	1.50507e-07	1.28888e-06	115.581	133.27	113.563	58.3655	50.3063	59.4753
chr12	69694573	69695744	peaks20668	5.10764	91.0038	1.00395	0.21482	4.67345	2.96175e-06	1.96972e-05	114.706	134.25	115.954	47.7536	60.3676	72.9924
chr12	69766607	69767352	peaks20675	5.61998	58.6667	1.1235	0.292457	3.8416	0.000122235	0.000563916	70.0493	113.671	57.3791	39.264	30.1838	41.4525
chr12	69956783	69957582	peaks20691	5.05133	69.7278	1.06149	0.254949	4.16353	3.13362e-05	0.000166931	71.8005	99.9525	111.172	54.1207	45.2757	36.0456
chr12	71615787	71617400	peaks20805	9.98483	112.07	1.0316	0.215672	4.78319	1.72534e-06	1.20071e-05	184.755	159.728	106.39	61.549	82.5024	77.4981
chr12	71979041	71979421	peaks20828	5.61998	52.4602	1.04111	0.280389	3.71308	0.000204755	0.000893048	56.0394	85.2536	70.5285	36.0805	36.2205	30.6388
chr12	72140791	72141559	peaks20838	15.0753	99.7153	1.0007	0.215665	4.64004	3.48338e-06	2.28314e-05	126.964	130.33	141.057	76.4057	78.4779	45.057
chr12	72682313	72683856	peaks20867	26.3771	199.842	1.07297	0.161021	6.66353	2.67324e-11	4.49103e-10	242.546	303.777	266.574	106.119	161.986	118.049
chr12	73390670	73391216	peaks20917	8.25208	52.7007	1.53102	0.283318	5.40389	6.52094e-08	5.97073e-07	71.8005	73.4945	89.6548	26.5298	32.196	22.5285
chr12	75741061	75741760	peaks21020	4.91486	69.7692	1.30803	0.239845	5.45363	4.93521e-08	4.61662e-07	108.576	99.9525	89.6548	37.1417	38.2328	45.057
chr12	75901892	75902250	peaks21045	2.58937	51.6127	1.16601	0.272067	4.28575	1.82121e-05	0.00010222	74.4273	71.5346	68.1377	33.9581	29.1777	32.4411
chr12	75914841	75915385	peaks21046	3.42416	43.9724	1.05687	0.319612	3.30674	0.000943892	0.00342233	46.4076	80.354	51.4021	32.8969	22.1348	30.6388
chr12	75945682	75946893	peaks21049	5.49672	105.422	1.06796	0.192906	5.53615	3.09192e-08	3.00457e-07	135.72	154.828	137.471	75.3445	63.386	65.7833
chr12	76087324	76087725	peaks21070	1.44695	38.6499	1.2163	0.324937	3.74318	0.000181704	0.000801784	56.915	42.1368	63.3561	21.2238	22.1348	26.1331
chr12	76868539	76868964	peaks21155	3.94786	50.3037	1.12744	0.300966	3.74606	0.000179631	0.000793299	62.1687	87.2135	57.3791	41.3864	22.1348	31.5399
chr12	77177450	77178438	peaks21171	4.06196	65.248	1.14371	0.253523	4.51125	6.44472e-06	3.99057e-05	76.1786	91.1332	102.804	31.8357	46.2818	43.2548
chr12	79017139	79018261	peaks21232	3.31357	74.7978	1.32184	0.232422	5.68726	1.29093e-08	1.34465e-07	112.954	103.872	104	39.264	38.2328	50.4639
chr12	79905985	79906482	peaks21292	4.59017	93.0964	1.07088	0.246145	4.35062	1.35754e-05	7.83084e-05	95.4421	160.708	123.126	40.3252	62.3798	76.597
chr12	80083503	80084849	peaks21305	30.1441	209.653	1.11359	0.141358	7.87779	3.3322e-15	1.11831e-13	320.475	272.42	266.574	132.649	137.839	127.962
chr12	82217705	82218115	peaks21474	2.3778	28.9321	1.08024	0.390356	2.76731	0.00565204	0.0159686	28.8953	52.916	35.8619	20.1626	23.1409	12.616
chr12	82521595	82522682	peaks21508	9.98483	124.165	1.00115	0.18847	5.31197	1.08446e-07	9.54132e-07	156.735	191.086	149.425	70.0386	79.484	98.2244
chr12	83124348	83124658	peaks21537	1.61577	25.5745	1.18291	0.396573	2.98284	0.00285587	0.00891553	31.5222	38.2171	37.0573	14.8567	11.0674	20.7262
chr12	83304018	83304897	peaks21546	8.99159	98.5732	1.12711	0.2239	5.03398	4.80396e-07	3.75254e-06	114.706	135.23	156.597	42.4476	78.4779	63.981
chr12	83317694	83318310	peaks21548	9.98483	74.3097	1.38306	0.240447	5.75203	8.81756e-09	9.44737e-08	125.213	96.0328	100.413	46.6924	43.2634	34.2434
chr12	83375132	83375889	peaks21552	9.39572	92.2129	1.2764	0.217996	5.85514	4.76609e-09	5.36695e-08	123.462	151.889	115.954	48.8148	65.3982	47.7605
chr12	83613693	83614083	peaks21571	5.71741	43.6148	1.04016	0.314982	3.30229	0.000958997	0.00346991	68.298	60.7555	46.6205	23.3462	39.2389	23.4297
chr12	83825445	83826286	peaks21592	13.5583	109.549	1.33891	0.203892	6.56679	5.14113e-11	8.18888e-10	146.228	143.069	182.896	53.0595	56.3431	75.6958
chr12	84276533	84276886	peaks21636	2.18281	58.3926	1.28272	0.265351	4.83405	1.33784e-06	9.52389e-06	92.8153	88.1934	66.9423	31.8357	37.2267	33.3422
chr12	84948565	84949336	peaks21686	6.68904	68.9003	1.04516	0.257202	4.06358	4.8325e-05	0.000246128	94.5665	105.832	77.7008	36.0805	61.3737	37.8479
chr12	85418648	85419805	peaks21733	19.6024	146.417	1.24381	0.175028	7.10634	1.19157e-12	2.51035e-11	203.143	214.604	200.827	66.855	88.5391	104.532
chr12	85446874	85447479	peaks21737	3.54034	58.2234	1.12738	0.260682	4.32472	1.52725e-05	8.71496e-05	84.9347	72.5146	82.4824	33.9581	32.196	43.2548
chr12	85766419	85766816	peaks21773	3.665	45.7283	1.81542	0.321896	5.63978	1.70271e-08	1.7355e-07	60.4175	72.5146	81.287	11.6731	24.147	24.3308
chr12	85927073	85927537	peaks21789	10.4649	102.542	1.04526	0.213052	4.90614	9.28879e-07	6.85138e-06	158.486	154.828	100.413	62.6102	70.4288	68.4867
chr12	85992221	85992675	peaks21796	3.26051	47.0322	1.02157	0.30149	3.38841	0.000702983	0.00264224	49.0345	79.3741	60.9653	29.7133	26.1593	36.9468
chr12	86039639	86039971	peaks21801	3.665	26.0011	1.39294	0.467694	2.97832	0.00289833	0.00902766	23.6416	60.7555	28.6895	6.36714	22.1348	14.4183
chr12	86135203	86136455	peaks21808	32.1439	263.584	1.05965	0.140297	7.5529	4.25682e-14	1.16717e-12	338.863	389.031	341.884	130.526	190.158	191.042
chr12	86867399	86868269	peaks21851	6.50313	133.841	1.11373	0.179417	6.20748	5.38417e-10	7.17428e-09	170.745	161.688	217.562	81.7117	87.533	83.8061
chr12	91268849	91269548	peaks21947	7.56103	81.8389	1.62027	0.232286	6.97533	3.05156e-12	5.99839e-11	110.328	141.109	119.54	33.9581	39.2389	46.8593
chr12	99433122	99433862	peaks22114	2.78839	58.8609	1.12739	0.257898	4.37144	1.23429e-05	7.1837e-05	75.303	81.3339	86.0686	30.7745	38.2328	41.4525
chr12	99803623	99804201	peaks22132	7.69816	72.184	1.0144	0.228671	4.43609	9.16063e-06	5.48211e-05	95.4421	99.9525	94.4364	43.5088	49.3002	50.4639
chr12	100534037	100534722	peaks22180	7.55866	97.4077	1.12854	0.212387	5.3136	1.0748e-07	9.46249e-07	122.586	116.611	162.574	63.6714	52.3186	66.6844
chr12	102838665	102839125	peaks22304	5.10764	48.5217	1.1057	0.307566	3.595	0.000324386	0.00134358	66.5468	81.3339	50.2067	42.4476	27.1654	23.4297
chr12	103705540	103706258	peaks22356	4.50807	62.3305	1.20927	0.271576	4.4528	8.4758e-06	5.1075e-05	62.1687	105.832	93.241	37.1417	42.2573	33.3422
chr12	103975977	103978440	peaks22358	27.2836	247.536	1.00228	0.130545	7.67765	1.62036e-14	4.7842e-13	334.485	306.717	349.056	185.708	156.956	152.293
chr12	104138928	104139572	peaks22374	2.90128	56.8319	1.04809	0.259	4.04669	5.1946e-05	0.000262788	79.681	72.5146	77.7008	32.8969	41.2512	36.9468
chr12	110460053	110460850	peaks22617	10.5161	93.582	1.05355	0.232428	4.53282	5.82017e-06	3.63831e-05	154.108	138.17	86.0686	59.4267	54.3308	69.3878
chr12	110918345	110919286	peaks22662	9.67917	136.66	1.01071	0.168975	5.98143	2.21189e-09	2.64958e-08	167.243	191.086	190.068	92.3236	85.5207	93.7186
chr12	111094232	111094811	peaks22680	2.66737	57.0357	1.0674	0.269756	3.95692	7.5923e-05	0.000368674	70.9249	82.3138	78.8962	25.4686	42.2573	42.3536
chr12	111104779	111105242	peaks22682	4.18654	63.0486	1.1407	0.255961	4.45654	8.3295e-06	5.02716e-05	86.686	89.1733	84.8732	28.6521	40.2451	48.6616
chr12	111927114	111927820	peaks22780	10.585	87.3698	1.14334	0.219756	5.20277	1.96339e-07	1.64801e-06	134.845	119.551	106.39	55.1819	44.2696	63.981
chr12	112498477	112498859	peaks22820	2.296	34.9251	1.51331	0.381327	3.96853	7.23159e-05	0.000353257	53.4126	45.0766	56.1837	30.7745	15.0919	9.01141
chr12	112861256	112862193	peaks22868	5.6298	78.5737	1.02216	0.232714	4.39235	1.12134e-05	6.583e-05	122.586	99.9525	93.241	40.3252	60.3676	54.9696
chr13	7058912	7059788	peaks23152	19.8557	121.017	-1.04425	0.180973	-5.77024	7.9161e-09	8.55619e-08	72.6761	83.2938	81.287	176.158	163.999	148.688
chr13	8406062	8406364	peaks23158	6.19368	46.4628	-1.46948	0.310735	-4.72903	2.25592e-06	1.53332e-05	23.6416	17.6387	33.4711	61.549	61.3737	81.1027
chr13	22335356	22335901	peaks23635	5.64003	62.1827	-1.03191	0.262382	-3.93287	8.39387e-05	0.000403145	41.1539	29.3978	52.5975	93.3848	75.4595	81.1027
chr13	34498581	34499707	peaks24200	15.2469	146.526	-1.1487	0.167171	-6.87141	6.35724e-12	1.18529e-10	100.696	89.1733	82.4824	215.422	184.121	207.262
chr13	38012190	38013016	peaks24404	24.0424	124.247	-1.18703	0.200617	-5.91688	3.28099e-09	3.79959e-08	55.1638	86.2335	87.264	199.504	147.901	169.414
chr13	39252667	39253107	peaks24454	10.7945	69.1217	-1.22981	0.27047	-4.54693	5.44345e-06	3.42066e-05	28.8953	56.8357	38.2527	109.303	106.649	74.7947
chr13	42558604	42559003	peaks24576	15.6307	70.4845	-1.48091	0.239171	-6.19182	5.94743e-10	7.85722e-09	33.2734	39.1971	39.4481	100.813	105.643	104.532
chr13	48314397	48314859	peaks24888	24.0424	90.5458	-1.01164	0.229385	-4.41023	1.03259e-05	6.1119e-05	74.4273	62.7153	41.8389	99.7519	125.766	138.776
chr13	69642471	69643793	peaks25837	12.4848	172.443	-1.19774	0.153322	-7.81191	5.63267e-15	1.80954e-13	97.1934	110.732	106.39	258.93	233.421	227.989
chr13	71150116	71150436	peaks25902	5.42604	57.7578	-1.04777	0.28291	-3.70356	0.000212598	0.000924013	53.4126	25.4781	33.4711	73.2221	74.4534	86.5095
chr13	71667928	71668636	peaks25912	6.19368	57.6823	-1.44898	0.280476	-5.16615	2.38965e-07	1.9737e-06	30.6466	41.1569	20.3218	84.8952	74.4534	94.6198
chr13	72272310	72272613	peaks25916	9.82152	45.1959	-1.14515	0.297387	-3.8507	0.00011778	0.000545361	28.0197	32.3376	23.908	60.4879	54.3308	72.0913
chr13	76466118	76466550	peaks26073	14.4735	73.4091	-1.10222	0.242604	-4.54329	5.53838e-06	3.47424e-05	42.0296	41.1569	57.3791	119.915	92.5636	87.4107
chr13	90184860	90185207	peaks26257	9.62569	59.4558	-1.23158	0.261499	-4.70968	2.48112e-06	1.67373e-05	36.7759	38.2171	31.0803	84.8952	94.5759	71.1901
chr13	92155387	92155753	peaks26362	12.5003	78.2238	-1.28404	0.22971	-5.58982	2.27305e-08	2.26747e-07	41.1539	55.8558	39.4481	107.18	107.656	118.049
chr13	102482071	102482879	peaks26923	55.4289	211.356	-1.2489	0.139162	-8.97446	2.84735e-19	2.09559e-17	125.213	137.19	112.367	286.521	305.862	300.981
chr13	106359169	106359579	peaks27081	4.58115	37.3696	-1.02756	0.342757	-2.99791	0.00271837	0.00855123	18.3879	28.4179	27.4941	48.8148	36.2205	64.8821
chr13	112340376	112340887	peaks27339	3.23427	57.9454	-1.132	0.279801	-4.04571	5.21646e-05	0.000263749	26.2685	46.0566	37.0573	84.8952	62.3798	91.0152
chr13	118738348	118739005	peaks27570	5.98074	62.3126	-1.02595	0.268469	-3.82149	0.000132646	0.00060636	36.7759	34.2974	52.5975	98.6907	87.533	63.981
chr13	118847799	118848364	peaks27573	7.73826	61.3692	-1.04958	0.251563	-4.17225	3.01607e-05	0.000161257	44.6564	41.1569	33.4711	89.14	80.4901	79.3004
chr13	3749986	3751437	peaks23043	16.2533	160.112	1.04806	0.155812	6.72642	1.73888e-11	3.01073e-10	204.018	214.604	229.516	101.874	101.619	109.038
chr13	9256624	9257291	peaks23196	4.18654	53.5824	1.19396	0.277771	4.29837	1.72061e-05	9.71155e-05	88.4372	66.635	68.1377	39.264	30.1838	28.8365
chr13	12030046	12030423	peaks23274	2.50606	28.1961	1.57038	0.402411	3.90243	9.52313e-05	0.000451437	49.9101	48.0164	28.6895	9.55071	14.0858	18.924
chr13	13997003	13997623	peaks23340	2.78512	44.6163	1.33031	0.313655	4.24131	2.22215e-05	0.000122284	51.6613	57.8157	82.4824	21.2238	30.1838	24.3308
chr13	19820619	19821104	peaks23520	5.60901	37.2818	1.29705	0.328379	3.94987	7.8195e-05	0.000378629	61.2931	50.9562	46.6205	18.0402	25.1532	21.6274
chr13	20229787	20230748	peaks23541	7.94929	72.0404	1.08644	0.233857	4.64572	3.38891e-06	2.22615e-05	105.95	87.2135	100.413	48.8148	49.3002	40.5513
chr13	21924426	21925208	peaks23619	10.4259	103.145	1.01348	0.21843	4.63982	3.48708e-06	2.28527e-05	154.984	100.932	157.792	81.7117	60.3676	63.0799
chr13	23723388	23724563	peaks23680	6.65352	109.316	1.39879	0.204637	6.83548	8.17287e-12	1.49448e-10	134.845	159.728	181.7	48.8148	70.4288	60.3764
chr13	24778682	24779149	peaks23755	5.67211	79.1303	1.00909	0.238616	4.22895	2.34789e-05	0.000128431	128.716	89.1733	99.218	40.3252	62.3798	54.9696
chr13	25122864	25123672	peaks23783	2.296	57.4023	1.22695	0.300374	4.08473	4.41275e-05	0.000226989	76.1786	73.4945	92.0456	18.0402	51.3124	33.3422
chr13	28492294	28492607	peaks23838	1.98657	20.6607	1.04537	0.464675	2.24968	0.0244692	0.0548373	20.1392	44.0967	19.1264	13.7955	15.0919	11.7148
chr13	28853959	28855445	peaks23875	16.2876	164.449	1.10398	0.15644	7.05692	1.70233e-12	3.48788e-11	218.904	235.182	218.758	108.241	113.692	91.9164
chr13	28988720	28989682	peaks23888	7.15645	84.0848	1.10609	0.213717	5.17548	2.27325e-07	1.88613e-06	119.084	116.611	108.781	53.0595	49.3002	57.673
chr13	29044575	29044965	peaks23890	6.14726	56.9397	1.4914	0.268635	5.55175	2.82824e-08	2.76863e-07	72.6761	91.1332	88.4594	28.6521	29.1777	31.5399
chr13	29162478	29163368	peaks23894	12.811	98.6754	1.20529	0.202801	5.94324	2.79446e-09	3.27954e-08	126.964	149.929	136.275	51.9983	67.4105	59.4753
chr13	29262018	29263149	peaks23899	8.25208	104.583	1.01671	0.194811	5.21897	1.79918e-07	1.52146e-06	138.347	151.889	129.103	75.3445	72.4411	60.3764
chr13	30668215	30668583	peaks23977	3.29798	30.7169	1.10496	0.381664	2.89512	0.00379011	0.0113469	60.4175	29.3978	35.8619	16.979	19.1164	22.5285
chr13	30669290	30669605	peaks23978	2.98969	40.8633	1.13271	0.314335	3.6035	0.000313956	0.001305	56.0394	66.635	45.4251	29.7133	22.1348	25.2319
chr13	31214656	31215078	peaks24008	3.21779	34.3905	1.02937	0.397395	2.5903	0.00958918	0.0249834	28.8953	58.7956	51.4021	9.55071	26.1593	31.5399
chr13	31908597	31909446	peaks24046	5.6123	75.4643	1.35138	0.235197	5.74574	9.15176e-09	9.78669e-08	109.452	103.872	112.367	31.8357	49.3002	45.9582
chr13	32974828	32976307	peaks24107	7.32317	123.381	1.38312	0.193963	7.13083	9.97626e-13	2.13074e-11	171.621	150.909	212.781	70.0386	75.4595	59.4753
chr13	33141091	33142055	peaks24125	22.8991	241.069	1.17071	0.134497	8.70439	3.19299e-18	1.91697e-16	295.083	368.452	338.298	152.811	144.882	146.886
chr13	33839621	33840043	peaks24143	2.1284	25.6861	1.79086	0.403567	4.43757	9.09807e-06	5.45083e-05	36.7759	42.1368	40.6435	11.6731	12.0735	10.8137
chr13	34685166	34685861	peaks24211	13.3555	113.601	1.36802	0.196846	6.9497	3.66073e-12	7.09197e-11	162.865	146.989	181.7	72.161	50.3063	67.5856
chr13	34814325	34815296	peaks24220	12.4494	136.506	1.11497	0.171429	6.504	7.82104e-11	1.207e-09	179.501	178.347	203.218	76.4057	90.5514	91.0152
chr13	34828104	34828459	peaks24221	4.64606	44.9999	1.02624	0.32679	3.14038	0.00168729	0.00565739	72.6761	68.5949	39.4481	35.0193	19.1164	35.1445
chr13	35840219	35840586	peaks24267	2.78839	30.2567	1.14208	0.385561	2.96214	0.00305512	0.00944792	32.3978	58.7956	33.4711	21.2238	22.1348	13.5171
chr13	36156670	36157091	peaks24294	2.296	42.2074	1.10957	0.31813	3.48779	0.000487038	0.00191974	54.2882	51.9361	66.9423	21.2238	37.2267	21.6274
chr13	37109611	37110022	peaks24331	4.12953	35.3932	1.08755	0.35068	3.10125	0.00192706	0.00634302	42.9052	56.8357	44.2297	31.8357	22.1348	14.4183
chr13	37276881	37278180	peaks24336	10.585	118.448	1.01152	0.191685	5.27697	1.31338e-07	1.13759e-06	145.352	183.246	145.839	83.834	87.533	64.8821
chr13	37392385	37393650	peaks24344	22.205	209.517	1.09045	0.145897	7.47408	7.77445e-14	2.03047e-12	297.709	283.199	273.746	125.22	160.98	116.247
chr13	37686147	37686573	peaks24373	3.14179	37.1555	1.26344	0.341094	3.70408	0.000212156	0.000922373	36.7759	59.7755	60.9653	25.4686	20.1225	19.8251
chr13	38089403	38090447	peaks24412	16.9156	137.494	1.09607	0.182433	6.0081	1.87706e-09	2.28285e-08	194.387	155.808	211.585	97.6295	92.5636	72.9924
chr13	41267475	41268614	peaks24493	6.11146	109.924	1.01171	0.194991	5.18848	2.12016e-07	1.76809e-06	156.735	150.909	132.689	85.9564	59.3615	73.8935
chr13	41309081	41309439	peaks24496	2.59948	29.7066	1.77787	0.385045	4.61731	3.88742e-06	2.52267e-05	56.0394	47.0365	34.6665	13.7955	14.0858	12.616
chr13	41330805	41331966	peaks24499	7.90569	318.872	1.19347	0.117592	10.1492	3.34146e-24	6.66187e-22	446.564	403.73	481.745	198.443	179.09	203.658
chr13	41897352	41897847	peaks24534	9.59908	72.0851	1.12016	0.265777	4.21466	2.5016e-05	0.000136033	95.4421	111.712	88.4594	44.57	64.3921	27.9354
chr13	42073825	42074165	peaks24542	3.665	39.7102	1.01518	0.335587	3.02508	0.00248566	0.00791365	42.9052	74.4744	41.8389	30.7745	22.1348	26.1331
chr13	42343272	42343733	peaks24564	4.54837	48.6638	1.53225	0.302788	5.06046	4.18245e-07	3.30143e-06	59.5419	70.5547	87.264	19.1014	31.1899	24.3308
chr13	43197051	43197476	peaks24606	7.15645	79.4552	1.48965	0.238132	6.25556	3.9609e-10	5.38908e-09	128.716	110.732	112.367	28.6521	50.3063	45.9582
chr13	44123178	44124198	peaks24662	20.0009	129.572	1.07361	0.174231	6.162	7.18316e-10	9.36322e-09	159.362	179.327	188.873	80.6505	84.5146	84.7072
chr13	45548313	45548620	peaks24734	2.78839	37.154	1.17157	0.329381	3.55688	0.000375285	0.00152831	56.915	57.8157	39.4481	20.1626	25.1532	23.4297
chr13	46742609	46743287	peaks24815	4.06155	70.8269	1.03834	0.244326	4.24982	2.13944e-05	0.000118171	93.6909	75.4544	117.149	45.6312	45.2757	47.7605
chr13	46816386	46816904	peaks24821	4.06196	41.8938	1.0226	0.35355	2.89239	0.00382327	0.0114332	42.9052	59.7755	65.7469	23.3462	44.2696	15.3194
chr13	49006504	49007524	peaks24952	8.38543	108.09	1.00816	0.206724	4.87685	1.07796e-06	7.83956e-06	145.352	127.39	160.183	93.3848	57.3492	64.8821
chr13	50031721	50032176	peaks25021	7.15645	43.6374	1.13451	0.354019	3.20466	0.00135221	0.00467076	77.0542	34.2974	68.1377	39.264	24.147	18.924
chr13	51911413	51911837	peaks25108	9.98483	59.2223	1.24037	0.284357	4.362	1.28877e-05	7.47354e-05	87.5616	97.0127	64.5515	30.7745	49.3002	26.1331
chr13	52279564	52279994	peaks25141	2.1284	40.9183	1.05826	0.302997	3.49264	0.000478275	0.00188905	54.2882	57.8157	53.7929	24.4074	28.1715	27.0342
chr13	54602757	54603640	peaks25272	12.5982	125.942	1.11272	0.18003	6.18076	6.37952e-10	8.38078e-09	154.108	192.066	170.942	77.4669	75.4595	85.6084
chr13	55075698	55076237	peaks25305	6.62744	41.8193	1.07396	0.334488	3.21077	0.00132382	0.0045859	80.5567	50.9562	38.2527	23.3462	27.1654	30.6388
chr13	56765422	56766233	peaks25430	4.18654	74.8406	1.14161	0.240196	4.75283	2.00594e-06	1.37679e-05	84.9347	105.832	118.344	47.7536	54.3308	37.8479
chr13	58074212	58074902	peaks25447	2.50606	55.3439	1.09911	0.270571	4.06218	4.86164e-05	0.000247499	70.9249	79.3741	76.5054	25.4686	39.2389	40.5513
chr13	58557329	58557682	peaks25479	2.90128	27.8691	1.32962	0.39091	3.40133	0.000670578	0.00253626	47.2833	34.2974	38.2527	9.55071	17.1041	20.7262
chr13	63094551	63095316	peaks25618	15.9702	137.876	1.01002	0.166718	6.05827	1.37593e-09	1.70964e-08	182.128	179.327	191.264	98.6907	87.533	88.3118
chr13	63911460	63912246	peaks25690	5.61998	74.4881	1.20828	0.241195	5.00956	5.45548e-07	4.21153e-06	100.696	106.812	104	45.6312	57.3492	32.4411
chr13	64288352	64288737	peaks25716	6.65352	58.9839	1.53831	0.282953	5.43664	5.42934e-08	5.03905e-07	80.5567	71.5346	111.172	32.8969	35.2144	22.5285
chr13	64319993	64320452	peaks25721	4.77798	79.9754	1.01503	0.233375	4.34936	1.36534e-05	7.86866e-05	122.586	88.1934	109.977	63.6714	42.2573	53.1673
chr13	64334861	64335904	peaks25724	8.39641	93.0509	1.32162	0.209324	6.31376	2.72336e-10	3.81196e-09	134.845	135.23	129.103	47.7536	48.2941	63.0799
chr13	74030758	74031548	peaks25973	12.8126	122.008	1.20582	0.197191	6.115	9.65549e-10	1.23195e-08	165.491	208.724	136.275	65.7938	76.4656	79.3004
chr13	74218035	74218862	peaks25989	10.2186	101.976	1.05368	0.199962	5.26939	1.36875e-07	1.18179e-06	124.337	150.909	137.471	67.9162	74.4534	56.7719
chr13	75236227	75236597	peaks26023	2.90128	32.0796	1.02658	0.348368	2.94683	0.00321047	0.00985536	48.1589	41.1569	39.4481	23.3462	24.147	16.2205
chr13	75760267	75761506	peaks26042	16.2876	131.884	1.04603	0.173945	6.01359	1.8146e-09	2.21237e-08	172.496	183.246	176.919	99.7519	80.4901	78.3993
chr13	76002746	76003815	peaks26060	17.1426	119.595	1.21281	0.191799	6.32332	2.56001e-10	3.60535e-09	190.009	173.447	137.471	70.0386	66.4043	80.2015
chr13	76196668	76197715	peaks26066	11.8176	103.257	1.02179	0.204581	4.99457	5.89657e-07	4.52982e-06	154.108	140.13	120.735	70.0386	54.3308	80.2015
chr13	77278865	77279431	peaks26090	5.05133	71.612	1.05007	0.230634	4.55297	5.28945e-06	3.33345e-05	88.4372	99.9525	101.609	45.6312	46.2818	47.7605
chr13	81032932	81033329	peaks26141	6.68904	77.0519	1.09995	0.226589	4.8544	1.20752e-06	8.67408e-06	99.8202	117.591	98.0226	43.5088	49.3002	54.0684
chr13	88805723	88806126	peaks26233	4.12953	42.6537	1.00527	0.312072	3.22129	0.00127614	0.00443969	51.6613	59.7755	59.7699	28.6521	19.1164	36.9468
chr13	90802836	90803561	peaks26274	11.9784	116.864	1.01918	0.183485	5.55457	2.78291e-08	2.72611e-07	141.85	166.588	161.379	72.161	83.5085	75.6958
chr13	92733499	92733943	peaks26395	3.665	35.3256	1.12673	0.375905	2.99739	0.00272305	0.00856356	45.532	62.7153	37.0573	28.6521	10.0613	27.9354
chr13	94172357	94172821	peaks26465	2.29067	50.4702	1.01867	0.285737	3.56505	0.000363781	0.001487	55.1638	83.2938	64.5515	30.7745	31.1899	37.8479
chr13	95009395	95010038	peaks26521	17.1426	97.9301	1.28418	0.211214	6.07999	1.20188e-09	1.50883e-08	137.472	159.728	119.54	50.9371	52.3186	67.5856
chr13	95250042	95250344	peaks26532	4.61056	40.9496	1.02554	0.307774	3.33211	0.000861901	0.00316119	46.4076	58.7956	59.7699	24.4074	30.1838	26.1331
chr13	95696340	95698200	peaks26566	32.221	237.575	1.19565	0.129498	9.23292	2.63362e-20	2.33414e-18	323.102	349.834	319.171	147.505	139.852	145.985
chr13	95800824	95801461	peaks26572	9.98483	71.9056	1.05858	0.235724	4.49075	7.09712e-06	4.35077e-05	109.452	93.093	88.4594	54.1207	41.2512	45.057
chr13	95924229	95924670	peaks26578	6.61519	52.6076	1.28534	0.301172	4.2678	1.97413e-05	0.000109873	80.5567	80.354	63.3561	20.1626	26.1593	45.057
chr13	97617193	97618549	peaks26665	50.5021	356.746	1.02683	0.113566	9.0417	1.54259e-19	1.19103e-17	454.445	491.923	491.308	205.871	228.391	268.54
chr13	97640355	97641003	peaks26666	4.18654	55.4771	2.05157	0.304313	6.74164	1.56614e-11	2.73326e-10	86.686	96.0328	84.8732	33.9581	15.0919	16.2205
chr13	97870111	97870955	peaks26675	6.68904	82.0995	1.20594	0.237301	5.08191	3.73656e-07	2.97724e-06	92.8153	140.13	111.172	47.7536	41.2512	59.4753
chr13	98117328	98118516	peaks26689	13.5583	139.245	1.21581	0.179256	6.78254	1.1808e-11	2.10082e-10	188.257	214.604	181.7	64.7326	91.5575	94.6198
chr13	99458824	99459564	peaks26792	9.67337	102.693	1.22644	0.200316	6.12251	9.2114e-10	1.17978e-08	150.606	154.828	125.517	64.7326	66.4043	54.0684
chr13	101634422	101635317	peaks26892	3.31357	59.9184	1.03748	0.276044	3.75839	0.000171013	0.000759267	79.681	62.7153	99.218	48.8148	40.2451	28.8365
chr13	101929624	101930100	peaks26911	4.18654	50.84	1.09931	0.28886	3.80569	0.000141408	0.000641953	58.6663	74.4744	75.31	32.8969	23.1409	40.5513
chr13	103421293	103421643	peaks26987	3.31357	30.4391	1.18319	0.36036	3.28336	0.00102577	0.00367663	50.7857	41.1569	34.6665	16.979	20.1225	18.924
chr13	106525388	106526000	peaks27083	5.10764	60.5944	1.03424	0.249284	4.14887	3.34127e-05	0.00017678	77.0542	81.3339	86.0686	40.3252	38.2328	40.5513
chr13	109807299	109808220	peaks27229	11.4925	96.8115	1.15532	0.200716	5.75598	8.61406e-09	9.251e-08	126.089	137.19	137.471	63.6714	62.3798	54.0684
chr13	111442420	111442889	peaks27280	2.90128	41.8741	1.10565	0.315727	3.5019	0.00046195	0.00183266	58.6663	53.896	58.5745	37.1417	23.1409	19.8251
chr13	113861477	113862010	peaks27427	4.97867	84.269	1.12333	0.222552	5.04748	4.47687e-07	3.51509e-06	98.9446	133.27	114.758	45.6312	55.337	57.673
chr13	117073453	117074576	peaks27527	14.4044	135.24	1.29732	0.174309	7.44262	9.87052e-14	2.52358e-12	179.501	201.865	196.045	74.2833	71.435	88.3118
chr14	9319973	9320345	peaks27711	4.58115	43.4783	-1.0872	0.300828	-3.61404	0.000301464	0.00125864	28.0197	24.4982	31.0803	68.9774	53.3247	54.9696
chr14	16554718	16555072	peaks27888	5.64003	32.037	-2.09812	0.406669	-5.15928	2.47895e-07	2.0401e-06	12.2586	7.83941	16.7356	57.3043	33.2022	64.8821
chr14	27636320	27637122	peaks28494	32.6536	164.176	-1.07692	0.165907	-6.49108	8.52232e-11	1.30704e-09	91.0641	112.692	113.563	241.951	237.446	188.338
chr14	28532720	28533608	peaks28529	20.5612	121.743	-1.11822	0.219606	-5.09195	3.54399e-07	2.83233e-06	62.1687	78.3941	90.8502	201.626	112.686	184.734
chr14	29570006	29570699	peaks28553	6.19368	63.5281	-1.00124	0.261725	-3.82553	0.000130493	0.000597526	29.7709	49.9763	47.8159	97.6295	78.4779	77.4981
chr14	37389324	37390147	peaks28941	12.3247	86.4764	-1.29899	0.241188	-5.3858	7.21251e-08	6.55388e-07	56.915	48.9963	43.0343	154.934	125.766	89.2129
chr14	49493529	49494257	peaks29277	50.2554	159.147	-1.42994	0.16446	-8.69476	3.47564e-18	2.06573e-16	89.3128	93.093	75.31	209.055	247.507	240.605
chr14	51008050	51008740	peaks29296	8.98281	82.2793	-1.05119	0.227048	-4.62982	3.65977e-06	2.38803e-05	69.1737	45.0766	45.4251	112.486	110.674	110.84
chr14	61964057	61964591	peaks29876	6.76274	62.8823	-1.41818	0.25345	-5.5955	2.19985e-08	2.19858e-07	31.5222	32.3376	39.4481	84.8952	93.5698	95.5209
chr14	63576736	63577243	peaks30001	12.5003	79.6269	-1.13026	0.2245	-5.03456	4.78948e-07	3.74245e-06	56.0394	42.1368	51.4021	119.915	104.637	103.631
chr14	67258026	67258625	peaks30278	8.55711	66.8038	-1.08109	0.244522	-4.42125	9.81308e-06	5.83511e-05	39.4027	44.0967	45.4251	100.813	76.4656	94.6198
chr14	97403113	97403832	peaks30968	45.2155	179.728	-1.01629	0.167503	-6.06732	1.30064e-09	1.62369e-08	140.099	97.0127	119.54	204.81	238.452	278.453
chr14	97448010	97448726	peaks30969	5.64003	60.5002	-1.1627	0.263133	-4.4187	9.92973e-06	5.89855e-05	33.2734	43.1168	35.8619	66.855	95.582	88.3118
chr14	101171774	101172224	peaks31060	3.98154	52.4872	-1.0081	0.27946	-3.60732	0.000309376	0.00128868	26.2685	38.2171	40.6435	70.0386	78.4779	61.2776
chr14	116825654	116826528	peaks31282	86.7776	359.598	-1.03205	0.10613	-9.72442	2.37243e-22	3.18907e-20	247.799	231.263	228.321	508.31	476.904	464.989
chr14	7869713	7870200	peaks27656	8.39009	107.783	1.38897	0.195701	7.09744	1.27092e-12	2.66692e-11	154.108	148.949	164.965	55.1819	69.4227	54.0684
chr14	8016532	8017421	peaks27674	8.81804	95.2358	1.05436	0.20358	5.17912	2.22933e-07	1.85239e-06	125.213	138.17	121.931	62.6102	69.4227	54.0684
chr14	9551918	9552383	peaks27726	7.60952	69.0145	1.03626	0.260664	3.97547	7.02407e-05	0.000344152	103.323	107.792	66.9423	47.7536	34.2083	54.0684
chr14	11603980	11604703	peaks27754	10.8498	85.4862	1.10701	0.221456	4.99879	5.76912e-07	4.43699e-06	126.964	127.39	95.6318	46.6924	60.3676	55.8707
chr14	18313947	18314277	peaks27942	1.98657	34.6244	1.3352	0.340894	3.91678	8.97407e-05	0.000428086	42.9052	55.8558	50.2067	15.9179	22.1348	20.7262
chr14	20208019	20208765	peaks27999	13.0368	119.148	1.10114	0.191715	5.74363	9.2668e-09	9.90025e-08	179.501	167.567	139.862	67.9162	91.5575	68.4867
chr14	21513678	21514249	peaks28126	3.31357	53.9927	1.07462	0.279551	3.84408	0.000121004	0.000558824	90.1884	69.5748	59.7699	30.7745	32.196	41.4525
chr14	21560871	21561890	peaks28132	7.69816	92.1446	1.1516	0.206552	5.57536	2.4702e-08	2.4474e-07	125.213	127.39	129.103	53.0595	52.3186	65.7833
chr14	21685210	21685798	peaks28145	4.76203	89.9192	1.16629	0.207824	5.61192	2.00096e-08	2.01259e-07	118.208	127.39	127.908	49.876	59.3615	56.7719
chr14	21973287	21973969	peaks28171	6.62744	65.9998	1.41426	0.285288	4.95732	7.14732e-07	5.40002e-06	105.95	102.892	78.8962	22.285	55.337	30.6388
chr14	22603280	22604060	peaks28193	12.1956	102.685	1.08386	0.200438	5.40744	6.39333e-08	5.86402e-07	139.223	123.471	156.597	63.6714	58.3553	74.7947
chr14	23057697	23058432	peaks28212	7.69816	71.6701	1.69643	0.240292	7.05986	1.66671e-12	3.42184e-11	114.706	109.752	104	35.0193	33.2022	33.3422
chr14	23978999	23980410	peaks28252	9.39572	117.532	1.065	0.183836	5.7932	6.90573e-09	7.55413e-08	151.482	151.889	174.528	70.0386	73.4472	83.8061
chr14	24286112	24288046	peaks28278	6.11146	141.677	1.18723	0.1739	6.82706	8.66705e-12	1.57854e-10	218.028	171.487	200.827	83.834	96.5881	79.3004
chr14	25234242	25235217	peaks28313	5.61998	79.914	1.20141	0.226105	5.31351	1.07536e-07	9.46659e-07	107.701	128.37	98.0226	43.5088	52.3186	49.5627
chr14	25342949	25343674	peaks28318	6.90344	215.977	1.11295	0.14191	7.84264	4.41164e-15	1.44259e-13	266.187	299.858	321.562	124.159	131.803	152.293
chr14	26323731	26324097	peaks28400	2.5431	43.5275	1.01102	0.336945	3.00056	0.00269487	0.00848687	48.1589	82.3138	44.2297	27.591	20.1225	38.7491
chr14	27081834	27082287	peaks28452	7.24469	68.4094	1.0777	0.258129	4.17504	2.97927e-05	0.000159451	74.4273	104.852	99.218	57.3043	33.2022	41.4525
chr14	28123373	28124217	peaks28512	5.60901	57.4709	1.3753	0.28961	4.74878	2.04651e-06	1.40196e-05	80.5567	110.732	57.3791	31.8357	29.1777	35.1445
chr14	28370653	28371209	peaks28518	5.1204	62.3799	1.08054	0.262485	4.11657	3.84549e-05	0.000200565	78.8054	84.2737	90.8502	54.1207	30.1838	36.0456
chr14	29124391	29124876	peaks28544	4.10785	61.2443	1.05658	0.261415	4.04176	5.30505e-05	0.000267879	84.9347	91.1332	71.7239	35.0193	51.3124	33.3422
chr14	29996471	29996945	peaks28565	2.90128	33.301	1.13854	0.383416	2.96946	0.00298324	0.00925177	55.1638	48.9963	33.4711	12.7343	16.098	33.3422
chr14	31060520	31060881	peaks28635	2.70957	28.9153	1.13628	0.364061	3.12113	0.00180158	0.00598554	42.0296	41.1569	35.8619	21.2238	16.098	17.1217
chr14	31078949	31079776	peaks28638	6.62744	80.1455	1.53296	0.230414	6.65304	2.87096e-11	4.79604e-10	116.457	104.852	136.275	39.264	45.2757	38.7491
chr14	31111779	31112661	peaks28642	3.50855	59.2945	1.14454	0.290528	3.9395	8.16514e-05	0.000393228	66.5468	98.9726	80.0916	31.8357	25.1532	53.1673
chr14	31112675	31113192	peaks28643	3.25428	34.8672	1.16565	0.350007	3.33035	0.000867363	0.00317856	42.0296	37.2372	65.7469	21.2238	23.1409	19.8251
chr14	31314477	31315588	peaks28671	13.0913	112.077	1.13993	0.200943	5.67288	1.40415e-08	1.45281e-07	143.601	171.487	148.229	51.9983	72.4411	84.7072
chr14	31417298	31417760	peaks28684	2.82648	34.9922	1.31626	0.351626	3.74335	0.00018158	0.000801306	48.1589	36.2573	65.7469	18.0402	20.1225	21.6274
chr14	31872016	31872591	peaks28722	3.84518	52.3342	1.21373	0.287406	4.22303	2.41037e-05	0.000131477	62.1687	73.4945	83.6778	32.8969	39.2389	22.5285
chr14	32556924	32557403	peaks28776	2.78839	46.6438	1.0376	0.309481	3.35273	0.000800197	0.00296131	46.4076	83.2938	58.5745	26.5298	36.2205	28.8365
chr14	34378330	34379306	peaks28860	17.9032	152.901	1.09737	0.163228	6.72292	1.78113e-11	3.07918e-10	204.894	228.323	191.264	106.119	97.5943	89.2129
chr14	34635272	34636303	peaks28889	19.2405	154.188	1.39926	0.16943	8.25858	1.47413e-16	6.40011e-15	211.899	248.901	209.195	95.5071	87.533	72.0913
chr14	45504678	45505295	peaks29025	5.05039	58.2943	1.20436	0.297817	4.04398	5.25524e-05	0.00026559	74.4273	52.916	117.149	35.0193	34.2083	36.0456
chr14	47056997	47059699	peaks29120	19.3462	347.139	1.03828	0.107197	9.68573	3.46733e-22	4.49868e-20	459.698	473.305	468.596	212.238	228.391	240.605
chr14	47154543	47155404	peaks29132	5.05133	57.234	1.19137	0.272428	4.37317	1.22453e-05	7.1302e-05	70.9249	71.5346	96.8272	38.2029	27.1654	38.7491
chr14	47159879	47161313	peaks29133	20.7595	198.04	1.20272	0.151883	7.91873	2.39949e-15	8.28484e-14	243.421	274.379	311.999	114.609	108.662	135.171
chr14	47459372	47460275	peaks29165	14.9628	113.683	1.15701	0.191717	6.03498	1.58982e-09	1.95823e-08	139.223	174.427	157.792	68.9774	62.3798	79.3004
chr14	51140361	51140730	peaks29303	5.57025	48.9783	1.16907	0.286898	4.07484	4.60453e-05	0.000235697	56.0394	72.5146	75.31	27.591	28.1715	34.2434
chr14	54333133	54334488	peaks29396	21.507	177.217	1.00366	0.147297	6.81386	9.50166e-12	1.71935e-10	232.038	246.942	230.712	113.547	115.705	124.357
chr14	54735290	54735637	peaks29444	2.55512	39.9627	1.02745	0.322532	3.18558	0.00144466	0.00494733	47.2833	65.6551	47.8159	22.285	34.2083	22.5285
chr14	55144427	55144957	peaks29483	3.16892	40.7996	1.03368	0.318383	3.24666	0.00116769	0.0041108	46.4076	67.6149	50.2067	28.6521	31.1899	20.7262
chr14	56719494	56720104	peaks29572	5.1204	59.0031	1.07156	0.253878	4.22078	2.43461e-05	0.000132713	85.8104	77.4142	76.5054	40.3252	35.2144	38.7491
chr14	56934320	56935617	peaks29584	6.65352	100.107	1.04613	0.196051	5.33601	9.50135e-08	8.44246e-07	136.596	141.109	126.712	62.6102	71.435	62.1787
chr14	58013389	58013766	peaks29666	8.38543	44.2589	1.28068	0.307744	4.16151	3.16152e-05	0.00016823	51.6613	57.8157	78.8962	27.591	26.1593	23.4297
chr14	59217059	59217612	peaks29720	7.15645	63.12	1.09022	0.245019	4.44952	8.60615e-06	5.17829e-05	90.1884	87.2135	80.0916	40.3252	41.2512	39.6502
chr14	59677694	59678127	peaks29744	9.39572	58.0047	1.21515	0.265656	4.57415	4.78166e-06	3.0445e-05	91.9397	72.5146	78.8962	27.591	39.2389	37.8479
chr14	60054942	60056048	peaks29763	36.0579	221.05	1.06813	0.149367	7.15101	8.61414e-13	1.85874e-11	312.595	313.577	272.551	112.486	143.876	171.217
chr14	60307939	60308612	peaks29775	5.1204	61.6633	1.08173	0.260836	4.14717	3.36617e-05	0.000177963	87.5616	99.9525	63.3561	40.3252	38.2328	40.5513
chr14	60645696	60647094	peaks29795	36.5064	224.139	1.0228	0.140851	7.2616	3.8255e-13	8.81774e-12	271.441	347.874	282.114	144.322	145.888	153.194
chr14	61000953	61001344	peaks29824	8.39641	53.9628	1.50501	0.309943	4.85578	1.19911e-06	8.61854e-06	75.303	99.9525	64.5515	24.4074	18.1103	41.4525
chr14	61430895	61431450	peaks29847	8.25208	52.6213	1.01323	0.269094	3.76533	0.000166327	0.000740813	63.92	68.5949	78.8962	33.9581	35.2144	35.1445
chr14	61769860	61770837	peaks29868	9.39572	96.7653	1.29083	0.232138	5.5606	2.68842e-08	2.64022e-07	150.606	158.748	102.804	39.264	63.386	65.7833
chr14	62825723	62826170	peaks29927	6.68904	44.155	1.14782	0.329149	3.48725	0.000488017	0.0019229	40.2783	75.4544	66.9423	24.4074	36.2205	21.6274
chr14	63141413	63142955	peaks29960	4.41676	206.563	1.20764	0.138978	8.68943	3.64261e-18	2.151e-16	282.824	285.159	297.654	114.609	125.766	133.369
chr14	63323084	63323696	peaks29984	3.60987	115.296	1.19104	0.195094	6.10495	1.02832e-09	1.30625e-08	167.243	156.788	157.792	56.2431	65.3982	88.3118
chr14	63959590	63960046	peaks30018	2.16743	39.2522	1.2055	0.32305	3.73161	0.000190263	0.000836072	62.1687	57.8157	44.2297	23.3462	19.1164	28.8365
chr14	65319176	65319936	peaks30110	5.57025	70.7467	1.23621	0.242238	5.10328	3.33822e-07	2.68171e-06	91.0641	99.9525	107.586	31.8357	46.2818	47.7605
chr14	65557050	65557539	peaks30136	9.98483	59.4622	1.05591	0.258612	4.08297	4.4463e-05	0.000228574	87.5616	87.2135	65.7469	41.3864	35.2144	39.6502
chr14	65663960	65665074	peaks30141	14.7997	184.429	1.0093	0.14807	6.81634	9.33916e-12	1.69086e-10	229.411	274.379	235.493	123.098	120.735	123.456
chr14	65722076	65723717	peaks30145	33.0929	338.919	1.13823	0.110653	10.2865	8.10557e-25	1.85474e-22	441.31	489.963	467.4	199.504	225.372	209.966
chr14	65800276	65801596	peaks30151	18.2891	173.501	1.26852	0.16435	7.71845	1.17749e-14	3.57086e-13	216.277	271.44	247.447	108.241	114.698	82.905
chr14	65849324	65850064	peaks30156	28.196	169.641	1.01343	0.168772	6.0047	1.91683e-09	2.32631e-08	260.058	211.664	207.999	135.832	90.5514	111.741
chr14	66121047	66122849	peaks30184	15.3535	532.222	1.0041	0.099409	10.1007	5.48568e-24	1.05402e-21	751.278	669.29	710.066	315.174	410.5	337.027
chr14	66230625	66231224	peaks30196	8.46353	64.178	1.41691	0.274219	5.16708	2.37779e-07	1.96488e-06	111.203	97.9927	70.5285	42.4476	24.147	38.7491
chr14	67182176	67182756	peaks30272	5.05133	43.3516	1.44835	0.325834	4.44507	8.7863e-06	5.27755e-05	55.1638	50.9562	84.8732	18.0402	23.1409	27.9354
chr14	67916981	67918077	peaks30303	6.62744	91.3289	1.32441	0.221303	5.9846	2.16923e-09	2.60406e-08	126.964	154.828	109.977	43.5088	52.3186	60.3764
chr14	70272403	70273052	peaks30411	4.54837	57.3869	1.19701	0.273739	4.37281	1.2266e-05	7.14092e-05	62.1687	81.3339	96.8272	29.7133	38.2328	36.0456
chr14	70436077	70436543	peaks30427	4.26464	42.3214	1.30828	0.361949	3.61453	0.000300888	0.00125654	59.5419	45.0766	76.5054	12.7343	40.2451	19.8251
chr14	70484977	70486352	peaks30432	25.6479	297.377	1.01475	0.129919	7.81067	5.68829e-15	1.82682e-13	411.539	439.007	343.079	170.852	197.201	222.582
chr14	70493144	70493602	peaks30433	4.36636	64.5896	1.11343	0.245836	4.52914	5.92246e-06	3.69743e-05	96.3177	86.2335	82.4824	40.3252	36.2205	45.9582
chr14	70505524	70506525	peaks30436	32.8827	288.141	1.23258	0.1205	10.2289	1.47149e-24	3.19983e-22	424.674	405.69	382.527	157.056	175.066	183.833
chr14	71001697	71003266	peaks30470	19.4121	179.817	1.17466	0.155158	7.57073	3.71144e-14	1.02998e-12	222.406	239.102	286.895	112.486	111.68	106.335
chr14	72863038	72864076	peaks30493	13.743	110.88	1.13208	0.195874	5.77962	7.48673e-09	8.13051e-08	172.496	147.969	136.275	68.9774	59.3615	80.2015
chr14	74831265	74831749	peaks30582	8.25208	81.7531	1.12706	0.230027	4.89968	9.59931e-07	7.05479e-06	106.825	121.511	108.781	42.4476	44.2696	66.6844
chr14	75990760	75991358	peaks30649	5.10764	59.5626	1.24113	0.309914	4.00476	6.20797e-05	0.000308216	80.5567	85.2536	86.0686	29.7133	18.1103	57.673
chr14	76591528	76592907	peaks30701	42.7117	336.188	1.30417	0.133783	9.74845	1.87307e-22	2.57982e-20	431.679	543.859	460.228	164.485	238.452	178.426
chr14	76664629	76665382	peaks30711	8.39641	89.1205	1.16465	0.218613	5.32746	9.95974e-08	8.81941e-07	114.706	146.989	107.586	61.549	54.3308	49.5627
chr14	76665893	76666201	peaks30712	5.10764	42.0391	1.54314	0.32574	4.73734	2.16538e-06	1.47687e-05	46.4076	74.4744	66.9423	25.4686	19.1164	19.8251
chr14	76688181	76689937	peaks30715	20.8351	173.871	1.34501	0.154406	8.71088	3.01526e-18	1.82332e-16	247.799	253.801	246.252	112.486	94.5759	88.3118
chr14	76713418	76715222	peaks30717	9.98483	175.129	1.27285	0.153995	8.26552	1.39092e-16	6.0808e-15	238.168	240.082	265.378	110.364	89.5452	107.236
chr14	76935468	76936922	peaks30736	11.196	154.184	1.0584	0.164634	6.42878	1.28633e-10	1.90906e-09	229.411	206.765	187.677	111.425	100.613	89.2129
chr14	77783380	77783774	peaks30763	6.11146	39.7849	1.26556	0.339449	3.72828	0.000192788	0.00084591	70.0493	36.2573	62.1607	27.591	20.1225	22.5285
chr14	79255619	79256172	peaks30818	3.74214	29.8814	1.22138	0.378127	3.23007	0.00123759	0.00432229	56.915	31.3577	37.0573	15.9179	19.1164	18.924
chr14	79256401	79256921	peaks30819	4.06196	44.5266	1.17031	0.313355	3.73478	0.000187883	0.000826442	52.537	53.896	78.8962	22.285	35.2144	24.3308
chr14	79286568	79287254	peaks30823	5.60711	52.4131	1.55089	0.288726	5.37151	7.80803e-08	7.04377e-07	91.9397	68.5949	74.1147	23.3462	23.1409	33.3422
chr14	79416333	79417623	peaks30835	24.7587	186.294	1.31833	0.150397	8.76565	1.85706e-18	1.17519e-16	290.704	244.982	261.792	113.547	98.6004	108.137
chr14	85757045	85757490	peaks30883	1.76906	37.5969	1.08781	0.325995	3.33688	0.000847258	0.00311532	51.6613	58.7956	43.0343	21.2238	21.1287	29.7376
chr14	86658781	86659089	peaks30896	7.81396	55.3708	1.02791	0.277594	3.70294	0.000213117	0.000925989	64.7956	87.2135	70.5285	47.7536	32.196	29.7376
chr14	99189800	99190310	peaks30996	1.76906	30.6523	1.24261	0.360058	3.45112	0.00055826	0.00216394	49.9101	41.1569	38.2527	14.8567	18.1103	21.6274
chr14	101254722	101255475	peaks31063	28.0474	158.119	1.05164	0.162748	6.46176	1.03495e-10	1.56529e-09	214.526	234.202	191.264	100.813	92.5636	115.346
chr14	120270215	120270616	peaks31381	5.34233	33.5499	1.0441	0.367441	2.84153	0.00448971	0.0131298	48.1589	52.916	34.6665	11.6731	24.147	29.7376
chr14	120741659	120742030	peaks31425	5.05133	43.211	1.09177	0.316109	3.45378	0.000552791	0.00214516	48.1589	55.8558	72.9193	30.7745	19.1164	32.4411
chr14	120774271	120775295	peaks31429	12.811	92.207	1.33826	0.232386	5.75878	8.47222e-09	9.10255e-08	121.711	138.17	136.275	46.6924	73.4472	36.9468
chr14	121331591	121331999	peaks31487	3.14179	21.4177	1.61996	0.47853	3.38529	0.000711039	0.00266973	16.6367	35.2774	45.4251	8.48952	10.0613	12.616
chr14	122146708	122147769	peaks31558	8.81804	108.941	1.13959	0.190044	5.99648	2.01643e-09	2.4372e-08	148.855	152.869	148.229	58.3655	71.435	73.8935
chr15	23564917	23565308	peaks32113	10.2817	55.6651	-1.56774	0.28816	-5.44053	5.31233e-08	4.93637e-07	17.5123	36.2573	31.0803	89.14	82.5024	77.4981
chr15	25171734	25172330	peaks32128	17.6175	86.3041	-1.20115	0.228248	-5.26246	1.42143e-07	1.22379e-06	49.0345	64.6752	43.0343	106.119	111.68	143.281
chr15	26571385	26571891	peaks32206	7.13744	58.8879	-1.19733	0.269033	-4.45048	8.56786e-06	5.15834e-05	33.2734	46.0566	27.4941	91.2624	71.435	83.8061
chr15	27695991	27696483	peaks32249	7.73826	49.3095	-1.25927	0.319689	-3.93905	8.18038e-05	0.000393924	35.0246	25.4781	26.2987	90.2012	42.2573	76.597
chr15	34399635	34400084	peaks32474	6.57229	55.3396	-1.05782	0.305568	-3.46183	0.000536506	0.0020897	20.1392	50.9562	37.0573	72.161	89.5452	62.1787
chr15	34777864	34778387	peaks32505	10.2817	67.3085	-1.40456	0.250173	-5.61437	1.97281e-08	1.98686e-07	29.7709	44.0967	37.0573	106.119	97.5943	89.2129
chr15	35878596	35879009	peaks32542	3.8642	37.856	-1.02539	0.335057	-3.06035	0.00221079	0.00714105	15.7611	27.4379	32.2757	57.3043	49.3002	45.057
chr15	43437930	43439007	peaks32925	15.9608	111.101	-1.29489	0.216808	-5.97251	2.33634e-09	2.78409e-08	58.6663	66.635	68.1377	186.77	110.674	175.722
chr15	43845188	43845827	peaks32937	23.9821	121.843	-1.00621	0.184337	-5.45852	4.80122e-08	4.50509e-07	67.4224	81.3339	95.6318	163.423	152.931	170.316
chr15	43856578	43857730	peaks32938	78.5466	330.962	-1.09971	0.108894	-10.0989	5.58611e-24	1.06721e-21	218.028	208.724	204.413	451.006	446.72	456.878
chr15	44449923	44450404	peaks32948	19.9599	79.0929	-1.03184	0.231778	-4.45183	8.51399e-06	5.12928e-05	44.6564	48.9963	63.3561	89.14	107.656	120.753
chr15	44563007	44563571	peaks32950	7.94491	52.5197	-1.49005	0.278027	-5.35936	8.35167e-08	7.49232e-07	27.1441	30.3777	25.1033	75.3445	72.4411	84.7072
chr15	46936960	46937732	peaks32972	8.90776	87.9249	-1.05974	0.217884	-4.86379	1.1516e-06	8.30849e-06	49.9101	68.5949	52.5975	103.997	130.796	121.654
chr15	47858547	47859480	peaks32973	40.318	208.865	-1.01137	0.148783	-6.79762	1.06361e-11	1.91009e-10	117.333	163.648	135.08	291.827	251.532	293.772
chr15	50459220	50459748	peaks32992	15.5939	67.9836	-1.50284	0.248	-6.05983	1.36268e-09	1.69379e-08	39.4027	35.2774	31.0803	107.18	106.649	88.3118
chr15	50479895	50480611	peaks32993	7.13744	65.9074	-1.25472	0.2546	-4.9282	8.29888e-07	6.18558e-06	31.5222	38.2171	47.8159	107.18	81.4962	89.2129
chr15	56136505	56136869	peaks33248	18.5593	65.9844	-1.31621	0.277269	-4.74706	2.064e-06	1.41289e-05	38.5271	48.9963	25.1033	78.5281	122.747	82.0038
chr15	58301366	58302404	peaks33347	32.8049	150.323	-1.12715	0.162358	-6.9424	3.85501e-12	7.43971e-11	88.4372	95.0529	100.413	213.299	191.164	213.57
chr15	63388896	63389722	peaks33628	11.4473	84.2367	-1.57543	0.234375	-6.72184	1.7944e-11	3.10046e-10	36.7759	36.2573	54.9883	128.404	140.858	108.137
chr15	63515592	63516359	peaks33634	12.7867	103.387	-1.00471	0.1928	-5.21115	1.87669e-07	1.58196e-06	69.1737	74.4744	62.1607	140.077	142.87	131.567
chr15	63517165	63517500	peaks33635	5.64003	43.9524	-1.00683	0.300782	-3.34736	0.000815857	0.00301096	26.2685	28.4179	33.4711	50.9371	54.3308	70.289
chr15	64113336	64113809	peaks33661	41.4436	376.987	-1.02577	0.10339	-9.92138	3.36074e-23	5.45752e-21	239.919	264.58	240.275	518.922	489.984	508.243
chr15	67716065	67716499	peaks33816	5.98074	35.9521	-1.17922	0.384849	-3.06411	0.00218319	0.00706573	19.2635	20.5785	26.2987	79.5893	40.2451	29.7376
chr15	73107396	73107703	peaks33898	2.67517	33.4837	-1.3585	0.343402	-3.95601	7.62135e-05	0.000369977	17.5123	17.6387	21.5172	46.6924	45.2757	52.2662
chr15	74049577	74049982	peaks33978	13.1993	85.2696	-1.28881	0.218539	-5.8974	3.69279e-09	4.23749e-08	47.2833	57.8157	43.0343	130.526	116.711	116.247
chr15	83924628	83925530	peaks34793	5.64003	92.0843	-1.03905	0.24208	-4.29218	1.76925e-05	9.95425e-05	49.0345	88.1934	43.0343	116.731	142.87	112.643
chr15	90329594	90329908	peaks35081	2.67517	37.2642	-1.07399	0.340036	-3.15847	0.00158602	0.00536552	16.6367	29.3978	26.2987	61.549	39.2389	50.4639
chr15	90339936	90340544	peaks35083	25.7614	167.13	-1.06097	0.155057	-6.84244	7.78528e-12	1.42906e-10	104.198	102.892	118.344	243.013	224.366	209.966
chr15	92946162	92946651	peaks35150	4.58115	52.391	-1.16182	0.281917	-4.12114	3.77e-05	0.000197057	26.2685	34.2974	37.0573	62.6102	86.5269	67.5856
chr15	94025670	94026379	peaks35190	14.6304	82.8281	-1.33707	0.227079	-5.88812	3.90607e-09	4.46037e-08	40.2783	59.7755	40.6435	125.22	115.705	115.346
chr15	100870188	100871445	peaks35680	27.8847	253.983	-1.0176	0.128973	-7.89003	3.02113e-15	1.02519e-13	165.491	188.146	149.425	318.357	350.132	352.346
chr15	4041018	4041813	peaks31645	8.68786	86.6223	1.01828	0.211161	4.82228	1.41929e-06	1.00433e-05	124.337	120.531	102.804	56.2431	56.3431	59.4753
chr15	7039029	7039469	peaks31767	5.10764	45.4695	1.30017	0.297133	4.37573	1.21027e-05	7.05448e-05	57.7906	76.4343	59.7699	26.5298	26.1593	26.1331
chr15	7663931	7664284	peaks31801	2.50606	26.4169	1.09115	0.413765	2.63713	0.00836107	0.0222554	47.2833	41.1569	19.1264	13.7955	19.1164	18.0228
chr15	10210986	10213072	peaks31880	5.60901	150.833	1.15746	0.170821	6.77587	1.23661e-11	2.19236e-10	204.894	204.805	215.172	110.364	72.4411	97.3232
chr15	10623528	10624501	peaks31897	11.242	114.222	1.0028	0.192487	5.2097	1.89141e-07	1.59303e-06	154.108	140.13	163.769	59.4267	80.4901	87.4107
chr15	12225188	12225762	peaks32004	2.3778	53.8442	1.02396	0.301415	3.39719	0.000680819	0.00257006	54.2882	87.2135	75.31	24.4074	50.3063	31.5399
chr15	12439647	12439996	peaks32031	2.78839	27.0201	1.12999	0.401368	2.81535	0.0048724	0.0140704	26.2685	48.9963	35.8619	20.1626	19.1164	11.7148
chr15	25433652	25434018	peaks32139	8.72365	65.4712	1.05952	0.274291	3.86274	0.000112121	0.000522014	70.9249	99.9525	94.4364	60.4879	29.1777	37.8479
chr15	28066999	28067836	peaks32293	12.4494	78.7896	1.06627	0.231936	4.59728	4.2804e-06	2.75233e-05	127.84	97.0127	94.4364	50.9371	58.3553	44.1559
chr15	31343336	31343830	peaks32339	3.14179	34.8289	1.2222	0.356979	3.42373	0.000617683	0.00236058	47.2833	39.1971	59.7699	29.7133	14.0858	18.924
chr15	31441864	31442269	peaks32346	2.90128	52.8725	1.19827	0.276767	4.32952	1.49435e-05	8.5426e-05	65.6712	87.2135	68.1377	32.8969	28.1715	35.1445
chr15	32397324	32397967	peaks32396	2.70921	32.1178	1.20176	0.36215	3.31839	0.000905373	0.00330079	37.6515	37.2372	59.7699	21.2238	16.098	20.7262
chr15	32578590	32579002	peaks32409	3.31357	44.5784	1.22229	0.310019	3.94262	8.05966e-05	0.000388843	64.7956	49.9763	72.9193	24.4074	21.1287	34.2434
chr15	34409144	34409539	peaks32476	5.01635	74.1101	1.58431	0.236146	6.70903	1.95919e-11	3.36097e-10	116.457	105.832	111.172	32.8969	42.2573	36.0456
chr15	35115514	35115853	peaks32517	3.665	36.9072	1.15772	0.34451	3.36049	0.000778043	0.00289005	42.9052	70.5547	39.4481	20.1626	23.1409	25.2319
chr15	36321774	36322285	peaks32573	2.3778	32.738	1.13875	0.362698	3.13967	0.00169141	0.00566931	39.4027	58.7956	37.0573	18.0402	16.098	27.0342
chr15	36460445	36460958	peaks32587	6.14726	68.2452	1.17578	0.245644	4.78654	1.69679e-06	1.18291e-05	83.1835	101.912	99.218	41.3864	34.2083	49.5627
chr15	36571558	36572102	peaks32600	5.1204	66.4945	1.54093	0.250849	6.14287	8.10441e-10	1.04705e-08	89.3128	108.772	99.218	29.7133	33.2022	38.7491
chr15	36643713	36645378	peaks32610	32.6217	494.585	1.04964	0.0894841	11.7299	8.95863e-32	7.51644e-29	661.09	663.41	676.595	317.296	331.016	318.103
chr15	36664369	36664775	peaks32612	7.69816	56.7924	1.22866	0.26268	4.67742	2.90507e-06	1.93573e-05	79.681	82.3138	76.5054	38.2029	35.2144	28.8365
chr15	36692340	36692859	peaks32614	6.55093	74.4046	1.01496	0.250935	4.04472	5.23854e-05	0.000264813	116.457	108.772	72.9193	55.1819	37.2267	55.8707
chr15	36894758	36895929	peaks32642	6.95008	93.2169	1.13171	0.223053	5.07372	3.90108e-07	3.09779e-06	147.103	116.611	120.735	41.3864	61.3737	72.0913
chr15	36910248	36911002	peaks32644	13.5583	88.9265	1.03667	0.217103	4.77502	1.79691e-06	1.2465e-05	97.1934	123.471	138.666	55.1819	61.3737	57.673
chr15	38265655	38266634	peaks32732	6.98475	83.9959	1.10867	0.242863	4.56502	4.9945e-06	3.16481e-05	113.83	91.1332	139.862	39.264	69.4227	50.4639
chr15	38328407	38328977	peaks32739	6.65352	64.8675	1.01464	0.270248	3.75448	0.0001737	0.000769771	57.7906	104.852	98.0226	43.5088	46.2818	38.7491
chr15	38359200	38359711	peaks32740	5.10764	57.3352	1.03906	0.264396	3.92995	8.49648e-05	0.000407431	75.303	89.1733	66.9423	37.1417	32.196	43.2548
chr15	38403541	38404663	peaks32744	9.98483	118.448	1.04141	0.200877	5.18432	2.16807e-07	1.80535e-06	152.357	151.889	174.528	57.3043	101.619	72.9924
chr15	38890525	38890895	peaks32783	2.1284	33.0451	1.07017	0.360215	2.97092	0.00296911	0.00921645	54.2882	37.2372	43.0343	14.8567	19.1164	29.7376
chr15	38999927	39000861	peaks32792	10.2361	102.187	1.11754	0.206654	5.40779	6.38057e-08	5.85338e-07	152.357	118.571	148.229	76.4057	64.3921	53.1673
chr15	40361260	40361646	peaks32848	3.05758	36.5567	1.07015	0.351651	3.04322	0.00234062	0.00751204	45.532	34.2974	69.3331	19.1014	23.1409	27.9354
chr15	51833939	51834830	peaks33037	7.78908	113.936	1.14355	0.195449	5.85088	4.88977e-09	5.49578e-08	152.357	174.427	143.448	63.6714	87.533	62.1787
chr15	54466917	54467277	peaks33157	6.62744	49.4928	1.04425	0.295555	3.5332	0.000410568	0.00165242	82.3079	70.5547	46.6205	29.7133	36.2205	31.5399
chr15	54865983	54866961	peaks33173	13.4862	116.759	1.20278	0.204758	5.87413	4.25065e-09	4.82322e-08	134.845	187.166	167.356	62.6102	59.3615	89.2129
chr15	55240258	55241053	peaks33196	8.38543	75.2554	1.36899	0.2391	5.72562	1.0306e-08	1.09155e-07	93.6909	102.892	129.103	47.7536	40.2451	37.8479
chr15	55245671	55246312	peaks33197	6.89549	89.5624	1.08042	0.228629	4.72565	2.29384e-06	1.55747e-05	112.079	131.31	120.735	77.4669	54.3308	41.4525
chr15	55319729	55320310	peaks33206	5.09177	67.1199	1.04512	0.251027	4.1634	3.1354e-05	0.000167017	79.681	96.0328	95.6318	54.1207	32.196	45.057
chr15	55498658	55499508	peaks33217	4.61056	65.5472	1.15294	0.256589	4.49333	7.01187e-06	4.30442e-05	90.1884	103.872	76.5054	48.8148	43.2634	30.6388
chr15	56824555	56825214	peaks33265	3.59286	50.445	1.26556	0.309804	4.08505	4.40673e-05	0.000226709	53.4126	69.5748	90.8502	30.7745	38.2328	19.8251
chr15	56924111	56925295	peaks33268	7.81396	103.537	1.01321	0.196268	5.16238	2.43831e-07	2.01043e-06	142.725	125.431	147.034	71.0998	75.4595	59.4753
chr15	59102158	59102820	peaks33410	10.585	84.8254	1.14149	0.216745	5.2665	1.39046e-07	1.1993e-06	120.835	109.752	119.54	60.4879	44.2696	54.0684
chr15	59712265	59712849	peaks33467	7.69816	52.8978	1.12417	0.280828	4.00304	6.25341e-05	0.000310181	86.686	58.7956	71.7239	35.0193	37.2267	27.9354
chr15	59775546	59776465	peaks33473	11.196	81.3242	1.04227	0.220596	4.72479	2.30352e-06	1.56367e-05	121.711	111.712	94.4364	57.3043	52.3186	50.4639
chr15	60793272	60793936	peaks33510	2.70921	56.4862	1.37039	0.26893	5.09571	3.47444e-07	2.78071e-06	78.8054	71.5346	94.4364	29.7133	30.1838	34.2434
chr15	60898685	60899268	peaks33519	13.743	78.178	1.01151	0.239671	4.22042	2.43845e-05	0.000132879	126.964	84.2737	101.609	61.549	52.3186	42.3536
chr15	60969601	60970953	peaks33520	12.4494	136.417	1.06139	0.172842	6.14079	8.21138e-10	1.05951e-08	175.123	170.507	207.999	90.2012	93.5698	81.1027
chr15	64240507	64240946	peaks33678	11.4925	42.9993	1.24347	0.331962	3.74583	0.000179797	0.000793928	46.4076	75.4544	59.7699	15.9179	35.2144	25.2319
chr15	64373413	64374973	peaks33689	16.0863	180.512	1.04881	0.150951	6.94802	3.70448e-12	7.16984e-11	241.67	261.64	227.126	102.935	121.741	127.962
chr15	67283113	67283609	peaks33802	9.39572	59.3831	1.20244	0.273503	4.39643	1.10044e-05	6.47392e-05	88.4372	95.0529	64.5515	42.4476	26.1593	39.6502
chr15	68095391	68096047	peaks33818	6.11146	45.4527	1.3486	0.310109	4.34881	1.36876e-05	7.88701e-05	78.8054	68.5949	47.8159	29.7133	26.1593	21.6274
chr15	68287907	68288281	peaks33834	1.90322	29.8558	1.03149	0.370076	2.78725	0.00531575	0.0151495	33.2734	39.1971	47.8159	26.5298	16.098	16.2205
chr15	72772799	72773609	peaks33878	4.41261	73.5339	1.06249	0.261181	4.06803	4.74119e-05	0.000241857	90.1884	98.9726	108.781	71.0998	35.2144	36.9468
chr15	72814268	72814568	peaks33883	3.37156	75.9648	1.3817	0.232963	5.93098	3.01123e-09	3.51224e-08	110.328	120.531	98.0226	48.8148	40.2451	37.8479
chr15	73053190	73053614	peaks33893	2.78839	34.5871	1.3136	0.364092	3.60788	0.000308715	0.0012863	42.0296	66.635	39.4481	12.7343	24.147	22.5285
chr15	73336511	73337235	peaks33923	4.64606	56.0827	1.04225	0.270269	3.85635	0.00011509	0.000534308	80.5567	82.3138	63.3561	42.4476	28.1715	39.6502
chr15	74913732	74914153	peaks34007	5.10764	43.2528	1.07986	0.303666	3.55607	0.000376444	0.00153233	48.1589	64.6752	63.3561	29.7133	30.1838	23.4297
chr15	75647127	75647720	peaks34030	1.42351	63.0252	1.1153	0.265009	4.20853	2.57033e-05	0.000139402	71.8005	76.4343	111.172	41.3864	33.2022	44.1559
chr15	75800453	75801387	peaks34042	11.5308	94.1178	1.00267	0.209849	4.77807	1.76986e-06	1.22908e-05	129.591	110.732	136.275	60.4879	74.4534	53.1673
chr15	76389102	76389505	peaks34111	2.1284	33.6661	1.46502	0.357183	4.10159	4.10321e-05	0.000212379	46.4076	57.8157	44.2297	18.0402	12.0735	23.4297
chr15	77855926	77858244	peaks34251	24.7256	393.052	1.05756	0.109378	9.66885	4.08947e-22	5.22507e-20	516.613	499.763	578.572	221.789	267.63	273.947
chr15	77866651	77867031	peaks34252	5.10764	58.7504	1.26283	0.304299	4.14996	3.32537e-05	0.000176	83.1835	86.2335	78.8962	31.8357	54.3308	18.0228
chr15	78479859	78480330	peaks34302	3.253	76.6522	1.15722	0.25041	4.6213	3.81342e-06	2.47929e-05	132.218	90.1533	94.4364	46.6924	60.3676	36.0456
chr15	79604786	79605506	peaks34428	8.91676	76.4962	1.19976	0.247319	4.85107	1.22796e-06	8.80577e-06	83.1835	126.411	109.977	50.9371	53.3247	35.1445
chr15	80739837	80740395	peaks34526	6.24405	86.2523	1.13435	0.23585	4.80962	1.51221e-06	1.06478e-05	88.4372	141.109	126.712	51.9983	45.2757	63.981
chr15	80863892	80864713	peaks34543	4.61056	68.7327	1.0196	0.251297	4.05734	4.96343e-05	0.000252146	75.303	105.832	95.6318	33.9581	50.3063	51.365
chr15	81225088	81226304	peaks34589	13.0913	109.08	1.06229	0.19575	5.42674	5.73932e-08	5.3067e-07	159.362	140.13	142.252	85.9564	66.4043	60.3764
chr15	81787072	81787989	peaks34646	3.94131	85.1538	1.06024	0.242436	4.37326	1.22407e-05	7.1283e-05	77.9298	134.25	133.885	55.1819	49.3002	60.3764
chr15	85402850	85403474	peaks34877	3.8215	59.4559	1.02596	0.27367	3.74888	0.000177626	0.000785168	85.8104	56.8357	96.8272	43.5088	33.2022	40.5513
chr15	85431867	85432726	peaks34883	5.1204	62.6367	1.08272	0.250014	4.33062	1.48687e-05	8.50528e-05	95.4421	77.4142	82.4824	36.0805	40.2451	44.1559
chr15	88946768	88947407	peaks35026	7.89875	67.1134	1.01261	0.246864	4.10189	4.09787e-05	0.000212157	98.9446	78.3941	92.0456	35.0193	52.3186	45.9582
chr15	93005596	93006565	peaks35153	29.2297	173.652	1.14028	0.171374	6.65374	2.85746e-11	4.77501e-10	264.436	240.082	212.781	91.2624	94.5759	138.776
chr15	95914567	95915421	peaks35256	14.4044	89.1805	1.32703	0.226563	5.8572	4.70729e-09	5.30431e-08	128.716	134.25	119.54	38.2029	68.4166	45.9582
chr15	96515390	96516833	peaks35299	15.538	213.429	1.13696	0.142041	8.00442	1.20033e-15	4.41548e-14	311.719	299.858	268.964	118.853	129.79	151.392
chr16	6560825	6561205	peaks36116	6.55142	47.0424	-1.29601	0.298613	-4.34011	1.42414e-05	8.17804e-05	21.0148	33.3175	27.4941	75.3445	67.4105	57.673
chr16	13804817	13805176	peaks36423	3.12343	41.9456	-1.09271	0.310764	-3.51619	0.000437785	0.00174895	32.3978	23.5182	23.908	62.6102	62.3798	46.8593
chr16	20726118	20726987	peaks36795	43.5137	299.794	-1.12248	0.116948	-9.59806	8.14603e-22	9.83404e-20	190.009	202.845	172.137	403.252	428.61	401.909
chr16	26604523	26605049	peaks37152	17.9607	140.313	-1.04033	0.174246	-5.97045	2.36603e-09	2.81813e-08	76.1786	92.1131	108.781	186.77	177.078	200.954
chr16	28233781	28234390	peaks37176	6.55142	53.9096	-1.10325	0.27731	-3.97839	6.93828e-05	0.000340362	42.9052	29.3978	29.8849	79.5893	62.3798	79.3004
chr16	29741632	29742196	peaks37215	4.88809	62.4564	-1.02991	0.265411	-3.88044	0.000104266	0.000489177	28.0197	48.0164	47.8159	91.2624	87.533	72.0913
chr16	40075575	40076015	peaks37931	5.42604	52.1597	-1.2256	0.294782	-4.15765	3.21544e-05	0.000170783	33.2734	23.5182	37.0573	94.446	63.386	61.2776
chr16	41969132	41969652	peaks37940	13.1993	92.5748	-1.15712	0.209333	-5.52766	3.24538e-08	3.14244e-07	49.9101	62.7153	59.7699	136.894	113.692	132.468
chr16	48738312	48738970	peaks38202	9.18271	72.0833	-1.04569	0.23721	-4.40831	1.0418e-05	6.15952e-05	40.2783	42.1368	59.7699	93.3848	99.6065	97.3232
chr16	51072969	51073469	peaks38284	6.55142	43.3623	-1.37644	0.317296	-4.33803	1.43767e-05	8.24868e-05	26.2685	18.6186	27.4941	63.6714	75.4595	48.6616
chr16	51582013	51582938	peaks38287	27.4283	130.422	-1.15374	0.176777	-6.5265	6.73236e-11	1.05351e-09	76.1786	91.1332	75.31	163.423	188.146	188.338
chr16	55495106	55495692	peaks38351	25.7442	130.356	-1.12007	0.176542	-6.34451	2.23133e-10	3.17803e-09	83.1835	69.5748	94.4364	175.096	184.121	175.722
chr16	55754207	55755113	peaks38365	42.4039	185.209	-1.01223	0.170441	-5.93891	2.86921e-09	3.36217e-08	97.1934	156.788	114.758	257.869	214.305	270.342
chr16	56852567	56853649	peaks38404	32.7291	203.614	-1.09061	0.142143	-7.67264	1.68491e-14	4.96218e-13	131.342	141.109	117.149	285.46	255.556	291.068
chr16	57402687	57403130	peaks38440	3.19649	70.5714	-1.06087	0.242302	-4.37831	1.19601e-05	6.97863e-05	48.1589	42.1368	46.6205	109.303	100.613	76.597
chr16	58547957	58548693	peaks38509	8.98281	65.6715	-1.04352	0.25384	-4.11095	3.94031e-05	0.000204948	44.6564	44.0967	39.4481	97.6295	100.613	67.5856
chr16	65765894	65766298	peaks38600	20.7591	100.432	-1.22912	0.207178	-5.93267	2.98039e-09	3.4803e-08	52.537	55.8558	72.9193	151.75	121.741	147.787
chr16	74300463	74301001	peaks38698	10.2817	63.7109	-1.09319	0.261914	-4.17386	2.99485e-05	0.000160232	35.9003	35.2774	51.4021	97.6295	93.5698	68.4867
chr16	81175324	81175992	peaks38891	22.3837	113.068	-1.06978	0.192712	-5.55117	2.83763e-08	2.77673e-07	68.298	81.3339	69.3331	160.24	129.79	169.414
chr16	85089224	85089989	peaks38941	4.88809	68.2289	-1.10705	0.244018	-4.53675	5.71289e-06	3.57658e-05	37.6515	48.0164	44.2297	108.241	86.5269	84.7072
chr16	85793208	85793945	peaks38964	9.41649	94.8814	-1.34509	0.206624	-6.50982	7.52394e-11	1.16453e-09	52.537	49.9763	58.5745	137.955	145.888	124.357
chr16	85856722	85857267	peaks38971	2.39159	35.7685	-1.69552	0.375266	-4.51817	6.2375e-06	3.87466e-05	12.2586	28.4179	9.56318	56.2431	60.3676	47.7605
chr16	86631600	86631955	peaks38995	8.98281	39.4688	-1.25554	0.350404	-3.58313	0.000339504	0.00139775	21.0148	29.3978	19.1264	80.6505	44.2696	42.3536
chr16	89952645	89953181	peaks39094	8.35352	59.5847	-1.03372	0.261606	-3.95144	7.76829e-05	0.000376372	37.6515	48.0164	31.0803	85.9564	84.5146	70.289
chr16	95285229	95285998	peaks39464	5.64003	73.4868	-1.00335	0.227663	-4.40715	1.04741e-05	6.18686e-05	49.0345	50.9562	46.6205	102.935	89.5452	101.829
chr16	4334052	4334435	peaks35997	7.69816	52.0646	1.15291	0.297122	3.88027	0.000104341	0.000489458	76.1786	58.7956	80.0916	39.264	38.2328	19.8251
chr16	4359294	4360109	peaks35998	9.39572	84.0805	1.08284	0.228105	4.7471	2.06349e-06	1.41289e-05	112.079	90.1533	141.057	51.9983	53.3247	55.8707
chr16	4369876	4371203	peaks35999	13.9684	164.017	1.03333	0.158684	6.51188	7.4218e-11	1.15031e-09	203.143	235.182	223.539	103.997	96.5881	121.654
chr16	4497837	4498396	peaks36016	7.79445	60.9677	1.00568	0.254877	3.94573	7.95574e-05	0.000384412	87.5616	75.4544	81.287	42.4476	32.196	46.8593
chr16	4741901	4742402	peaks36042	1.98657	34.668	1.24124	0.338763	3.66403	0.000248279	0.00105957	51.6613	54.8759	39.4481	22.285	18.1103	21.6274
chr16	4831153	4832607	peaks36050	36.1743	197.357	1.30778	0.149596	8.7421	2.2882e-18	1.41948e-16	304.714	279.279	258.206	118.853	125.766	97.3232
chr16	4840090	4840532	peaks36052	4.58748	39.5915	1.1273	0.319593	3.5273	0.000419822	0.00168588	65.6712	53.896	43.0343	23.3462	28.1715	23.4297
chr16	4997734	4998121	peaks36071	2.78839	46.0842	1.38177	0.321157	4.30248	1.68898e-05	9.55163e-05	56.915	69.5748	74.1147	15.9179	22.1348	37.8479
chr16	8630284	8631143	peaks36148	7.92141	78.4586	1.24136	0.230585	5.38353	7.30401e-08	6.63164e-07	101.571	120.531	108.781	39.264	57.3492	43.2548
chr16	9697666	9698040	peaks36197	1.90322	16.9539	2.05569	0.55742	3.68787	0.000226142	0.000975677	17.5123	20.5785	44.2297	6.36714	4.02451	9.01141
chr16	10475081	10476329	peaks36217	12.5411	141.189	1.03339	0.182431	5.66452	1.47439e-08	1.51924e-07	210.148	176.387	181.7	90.2012	115.705	72.9924
chr16	10589877	10590271	peaks36231	3.665	33.336	1.12519	0.38478	2.92424	0.00345297	0.010492	38.5271	64.6752	33.4711	25.4686	26.1593	11.7148
chr16	10595195	10595552	peaks36232	2.50606	39.1871	1.03041	0.33055	3.11724	0.0018255	0.00605725	55.1638	38.2171	64.5515	31.8357	20.1225	25.2319
chr16	10902000	10902812	peaks36270	7.40209	91.1456	1.23391	0.216301	5.7046	1.16614e-08	1.22454e-07	128.716	144.049	111.172	45.6312	53.3247	63.981
chr16	10910827	10911328	peaks36272	3.14179	51.0193	1.14978	0.292823	3.92652	8.61831e-05	0.000412861	66.5468	59.7755	84.8732	26.5298	42.2573	26.1331
chr16	10937359	10938383	peaks36273	9.55064	105.004	1.20512	0.201027	5.9948	2.03735e-09	2.45894e-08	132.218	153.848	153.011	76.4057	61.3737	53.1673
chr16	11422495	11424450	peaks36318	29.2294	321.505	1.02932	0.111291	9.24888	2.26866e-20	2.03758e-18	434.305	408.629	451.86	216.483	212.293	205.46
chr16	11670511	11671302	peaks36337	25.778	132.775	1.00615	0.178186	5.64663	1.63625e-08	1.67215e-07	194.387	164.628	172.137	88.0788	102.625	74.7947
chr16	12010342	12011294	peaks36357	4.64606	66.4602	1.51458	0.261971	5.7815	7.40377e-09	8.04649e-08	109.452	93.093	92.0456	45.6312	34.2083	24.3308
chr16	12020289	12020683	peaks36358	4.06196	27.8902	1.34836	0.401166	3.3611	0.000776338	0.00288415	32.3978	36.2573	51.4021	20.1626	18.1103	9.01141
chr16	13618328	13618701	peaks36408	8.92927	79.2311	1.00826	0.226734	4.44687	8.71324e-06	5.23755e-05	103.323	89.1733	125.517	49.876	54.3308	53.1673
chr16	14327695	14328967	peaks36456	38.815	211.324	1.13866	0.145291	7.83711	4.61017e-15	1.50165e-13	307.341	281.239	283.309	144.322	106.649	145.084
chr16	15895838	15896438	peaks36498	5.1204	75.5844	1.01422	0.22389	4.53002	5.89781e-06	3.68364e-05	107.701	99.9525	95.6318	47.7536	49.3002	53.1673
chr16	17584244	17585086	peaks36596	19.275	125.025	1.07468	0.175839	6.11172	9.8566e-10	1.25554e-08	177.75	169.527	161.379	74.2833	82.5024	84.7072
chr16	17601022	17601441	peaks36597	5.61998	52.2977	1.1474	0.283828	4.04259	5.28635e-05	0.000267015	70.0493	87.2135	58.5745	30.7745	39.2389	27.9354
chr16	19920873	19921425	peaks36727	7.21707	54.5197	1.65963	0.295744	5.6117	2.00352e-08	2.01477e-07	66.5468	74.4744	107.586	31.8357	24.147	22.5285
chr16	20794306	20795284	peaks36802	23.126	141.277	1.72265	0.189977	9.06766	1.21599e-19	9.57964e-18	190.009	221.463	239.08	59.4267	84.5146	53.1673
chr16	21442508	21442975	peaks36842	5.57025	56.9954	1.02369	0.279812	3.65849	0.000253707	0.00108035	56.0394	90.1533	83.6778	29.7133	38.2328	44.1559
chr16	22832650	22834013	peaks36926	26.2867	205.966	1.2795	0.138106	9.2646	1.95813e-20	1.78901e-18	284.575	297.898	292.872	120.976	118.723	120.753
chr16	23097432	23097815	peaks36940	14.9111	64.1846	1.46236	0.297629	4.91337	8.95253e-07	6.62326e-06	63.0443	85.2536	135.08	35.0193	26.1593	40.5513
chr16	23279880	23280785	peaks36958	8.39641	95.3224	1.17376	0.217195	5.40415	6.51148e-08	5.96369e-07	124.337	145.029	126.712	73.2221	42.2573	60.3764
chr16	23416477	23416871	peaks36969	6.62744	54.318	1.03186	0.278079	3.71067	0.000206715	0.000900662	83.1835	66.635	69.3331	29.7133	30.1838	46.8593
chr16	23437027	23438029	peaks36971	7.79445	94.9048	1.23145	0.201959	6.09751	1.07732e-09	1.36333e-08	133.969	129.35	136.275	54.1207	55.337	60.3764
chr16	23506097	23506679	peaks36976	5.23548	62.3448	1.31179	0.260881	5.02833	4.94777e-07	3.85358e-06	80.5567	96.0328	89.6548	44.57	36.2205	27.0342
chr16	24154827	24155520	peaks37003	4.12953	54.6891	1.19209	0.273065	4.36558	1.26784e-05	7.3615e-05	71.8005	74.4744	82.4824	24.4074	36.2205	38.7491
chr16	26047866	26048340	peaks37122	6.28225	83.841	1.2428	0.226761	5.48068	4.23683e-08	4.01783e-07	119.959	126.411	107.586	36.0805	55.337	57.673
chr16	26049076	26050514	peaks37123	9.24688	153.56	1.17844	0.166142	7.09296	1.3127e-12	2.74772e-11	233.789	211.664	192.459	107.18	91.5575	84.7072
chr16	29982645	29983542	peaks37230	16.4446	119.927	1.16427	0.21877	5.32188	1.02703e-07	9.07365e-07	159.362	126.411	212.781	77.4669	54.3308	89.2129
chr16	31363239	31363578	peaks37347	3.21779	36.1924	1.16273	0.327109	3.55457	0.000378593	0.0015401	50.7857	54.8759	44.2297	22.285	25.1532	19.8251
chr16	31650889	31652411	peaks37369	25.3424	241.369	1.06216	0.13345	7.95925	1.73091e-15	6.14931e-14	359.878	305.737	313.194	143.261	172.048	154.095
chr16	32529641	32530078	peaks37453	2.50606	50.3205	1.00706	0.316688	3.17997	0.00147291	0.00503019	74.4273	54.8759	71.7239	51.9983	28.1715	20.7262
chr16	32551455	32551846	peaks37455	6.14726	55.8468	1.07659	0.30691	3.50784	0.000451754	0.0017977	71.8005	103.872	51.4021	25.4686	48.2941	34.2434
chr16	33076963	33077376	peaks37505	3.665	27.9587	1.06909	0.389875	2.74212	0.00610433	0.0170674	34.149	52.916	26.2987	20.1626	17.1041	17.1217
chr16	33176811	33177626	peaks37512	8.91985	135.666	1.45888	0.17583	8.29713	1.06652e-16	4.76184e-15	200.516	181.286	215.172	78.5281	66.4043	72.0913
chr16	33223618	33225023	peaks37520	7.15645	101.638	1.12267	0.217661	5.15789	2.49745e-07	2.05415e-06	138.347	155.808	123.126	58.3655	85.5207	48.6616
chr16	33539314	33540094	peaks37554	11.196	77.687	1.22406	0.2282	5.36398	8.14082e-08	7.32077e-07	111.203	98.9726	115.954	50.9371	50.3063	38.7491
chr16	34156882	34158135	peaks37631	26.9458	287.586	1.19271	0.118885	10.0324	1.09767e-23	1.97702e-21	406.286	403.73	390.895	163.423	171.041	190.141
chr16	34421367	34422113	peaks37654	6.2698	90.621	1.43522	0.211302	6.79226	1.10393e-11	1.97768e-10	134.845	129.35	132.689	54.1207	42.2573	50.4639
chr16	34527997	34528845	peaks37665	15.3404	239.691	1.07519	0.130167	8.26009	1.45557e-16	6.33655e-15	339.739	338.075	296.459	162.362	151.925	149.589
chr16	34728122	34729310	peaks37685	38.3421	242.526	1.03767	0.137249	7.56052	4.01458e-14	1.10678e-12	342.366	356.693	278.528	147.505	175.066	154.996
chr16	34941852	34942440	peaks37697	7.96246	83.3066	1.36938	0.220473	6.21109	5.26199e-10	7.02549e-09	124.337	119.551	115.954	53.0595	47.2879	39.6502
chr16	35918899	35919301	peaks37757	5.10764	44.1375	1.06765	0.298956	3.57127	0.00035525	0.00145626	51.6613	71.5346	56.1837	26.5298	29.1777	29.7376
chr16	36997454	36998086	peaks37781	6.11146	64.6021	1.10538	0.260787	4.23862	2.24894e-05	0.000123603	96.3177	87.2135	81.287	26.5298	50.3063	45.9582
chr16	37715958	37716724	peaks37806	6.10449	49.8356	1.22042	0.294011	4.15092	3.31137e-05	0.000175351	61.2931	58.7956	89.6548	30.7745	25.1532	33.3422
chr16	37847183	37847852	peaks37820	3.97331	61.3384	1.40357	0.276845	5.06989	3.98048e-07	3.15586e-06	110.328	66.635	89.6548	41.3864	31.1899	28.8365
chr16	38034723	38035143	peaks37836	5.1204	29.7999	1.02526	0.366091	2.80056	0.00510137	0.0146288	51.6613	33.3175	34.6665	19.1014	21.1287	18.924
chr16	39317134	39317764	peaks37925	11.8176	66.153	1.20216	0.245611	4.89457	9.85212e-07	7.21877e-06	99.8202	92.1131	84.8732	35.0193	38.2328	46.8593
chr16	43530763	43531222	peaks37996	2.70921	28.0488	1.20205	0.389899	3.08298	0.00204939	0.00668908	35.9003	32.3376	49.0113	19.1014	21.1287	10.8137
chr16	43629260	43629643	peaks38006	3.14179	23.5921	1.06434	0.41689	2.55305	0.0106784	0.0273798	24.5172	28.4179	43.0343	14.8567	18.1103	12.616
chr16	43874218	43875097	peaks38013	3.74214	59.1792	1.22228	0.265287	4.6074	4.0774e-06	2.63441e-05	97.1934	68.5949	82.4824	35.0193	40.2451	31.5399
chr16	43911389	43912874	peaks38016	20.7595	126.054	1.23083	0.18286	6.73101	1.68488e-11	2.92579e-10	179.501	168.547	181.7	91.2624	70.4288	64.8821
chr16	43914453	43915069	peaks38017	6.62744	56.4013	1.06504	0.2702	3.94168	8.09125e-05	0.000390136	77.9298	70.5547	80.0916	42.4476	41.2512	26.1331
chr16	44103129	44103974	peaks38026	3.59286	55.6941	1.19384	0.270796	4.40862	1.04029e-05	6.1525e-05	70.9249	67.6149	94.4364	31.8357	34.2083	35.1445
chr16	44192586	44193516	peaks38034	7.15645	97.9151	1.14752	0.199089	5.76386	8.22106e-09	8.85443e-08	133.969	140.13	130.298	66.855	60.3676	55.8707
chr16	44398054	44398512	peaks38045	3.624	39.9513	1.11921	0.336146	3.32955	0.000869879	0.0031862	38.5271	70.5547	54.9883	26.5298	30.1838	18.924
chr16	44678146	44679213	peaks38062	19.2881	109.16	1.18982	0.197095	6.03675	1.57245e-09	1.93837e-08	144.477	142.089	168.551	75.3445	70.4288	54.0684
chr16	49630796	49631371	peaks38217	6.11146	52.1932	1.00843	0.279022	3.61415	0.000301339	0.00125816	77.0542	74.4744	57.3791	28.6521	42.2573	33.3422
chr16	52071807	52072204	peaks38298	2.1284	32.7666	1.00863	0.338398	2.98062	0.0028767	0.0089697	44.6564	41.1569	45.4251	24.4074	21.1287	19.8251
chr16	54346545	54347365	peaks38331	7.69816	63.2454	1.34881	0.264457	5.10032	3.39075e-07	2.72022e-06	108.576	94.073	69.3331	32.8969	41.2512	33.3422
chr16	72895361	72895821	peaks38680	2.296	46.2047	1.08999	0.298235	3.65482	0.000257367	0.00109348	60.4175	50.9562	77.7008	28.6521	26.1593	33.3422
chr16	72998583	72999380	peaks38686	7.15645	82.7426	1.12257	0.231199	4.85541	1.20137e-06	8.63417e-06	105.074	105.832	129.103	67.9162	45.2757	43.2548
chr16	74022067	74022485	peaks38694	5.1204	40.8599	1.43442	0.328552	4.36589	1.26606e-05	7.35159e-05	71.8005	58.7956	47.8159	29.7133	18.1103	18.924
chr16	76459356	76459982	peaks38753	8.81804	62.1142	1.1409	0.250703	4.55081	5.34388e-06	3.36397e-05	86.686	94.073	75.31	40.3252	40.2451	36.0456
chr16	90748690	90749103	peaks39126	2.97907	55.5064	1.02027	0.281242	3.62775	0.000285907	0.0012005	70.9249	77.4142	75.31	22.285	40.2451	46.8593
chr16	90791809	90792939	peaks39131	16.0791	175.05	1.28091	0.165225	7.75255	9.00679e-15	2.78337e-13	246.924	282.219	215.172	82.7729	109.668	113.544
chr16	91427733	91428869	peaks39167	25.1865	192.893	1.06192	0.140773	7.54346	4.57666e-14	1.24773e-12	265.312	256.741	260.597	123.098	122.747	128.863
chr16	92584443	92584886	peaks39291	3.70192	49.7073	1.46362	0.295113	4.95954	7.06605e-07	5.34503e-06	77.9298	73.4945	66.9423	28.6521	33.2022	18.0228
chr16	92706361	92706713	peaks39306	1.55569	35.2846	1.43814	0.35313	4.07254	4.65027e-05	0.000237756	42.0296	63.6952	49.0113	13.7955	25.1532	18.0228
chr16	93338219	93338757	peaks39351	4.64606	49.7218	1.22228	0.29611	4.1278	3.66245e-05	0.000192092	73.5517	51.9361	83.6778	30.7745	24.147	34.2434
chr16	93732521	93733499	peaks39371	2.50606	76.5277	1.03367	0.233588	4.4252	9.63529e-06	5.73854e-05	101.571	112.692	94.4364	37.1417	58.3553	54.9696
chr16	93837997	93838466	peaks39382	8.34726	64.5644	1.43901	0.26053	5.5234	3.325e-08	3.21336e-07	107.701	99.9525	75.31	30.7745	32.196	41.4525
chr16	93856408	93856966	peaks39383	5.10764	54.8168	1.05121	0.272975	3.85092	0.000117677	0.000544934	80.5567	82.3138	58.5745	40.3252	30.1838	36.9468
chr16	94635225	94635641	peaks39446	3.44279	68.9024	1.04488	0.238745	4.37653	1.20585e-05	7.03034e-05	93.6909	89.1733	95.6318	50.9371	36.2205	47.7605
chr16	95382087	95382799	peaks39468	12.1463	90.3435	1.28234	0.223004	5.7503	8.90867e-09	9.54093e-08	132.218	146.009	105.195	51.9983	63.386	43.2548
chr16	95837868	95838510	peaks39498	6.11146	62.5727	1.05726	0.253736	4.16679	3.08916e-05	0.000164737	83.1835	89.1733	81.287	31.8357	50.3063	39.6502
chr16	96890150	96891015	peaks39550	6.11146	59.2771	1.06169	0.253922	4.18117	2.90008e-05	0.00015551	82.3079	80.354	77.7008	42.4476	33.2022	39.6502
chr16	97752134	97752584	peaks39594	3.31357	51.1441	1.06055	0.280525	3.7806	0.000156449	0.00070241	74.4273	70.5547	62.1607	40.3252	25.1532	34.2434
chr16	98010717	98011161	peaks39610	2.90128	42.5121	1.3929	0.345823	4.02778	5.63059e-05	0.000282348	64.7956	35.2774	84.8732	23.3462	25.1532	21.6274
chr17	3973556	3974768	peaks39670	10.4731	100.245	-1.06867	0.196282	-5.44457	5.19298e-08	4.8335e-07	68.298	65.6551	59.7699	142.2	126.772	138.776
chr17	9538067	9539217	peaks39921	27.4343	148.374	-1.03002	0.171519	-6.00525	1.91031e-09	2.31868e-08	83.1835	111.712	98.0226	224.972	183.115	189.24
chr17	10054224	10055039	peaks39928	51.8118	218.169	-1.16389	0.137301	-8.47691	2.3126e-17	1.1636e-15	139.223	128.37	136.275	320.48	274.673	309.992
chr17	16054692	16055042	peaks40210	4.88809	41.2416	-1.50424	0.329077	-4.5711	4.85182e-06	3.08352e-05	18.3879	31.3577	14.3448	64.7326	57.3492	61.2776
chr17	42523364	42523707	peaks41627	2.24715	27.0263	-1.09774	0.392347	-2.79787	0.00514407	0.014734	11.383	21.5584	19.1264	29.7133	36.2205	44.1559
chr17	42636898	42637212	peaks41632	2.62861	34.8761	-1.12682	0.355546	-3.16927	0.00152822	0.00519269	23.6416	13.719	28.6895	41.3864	60.3676	41.4525
chr17	43442463	43443236	peaks41672	7.34664	86.7633	-1.0832	0.224318	-4.82886	1.3732e-06	9.74734e-06	46.4076	49.9763	71.7239	131.588	104.637	116.247
chr17	52212239	52212809	peaks42182	6.76274	67.5078	-1.20828	0.250103	-4.83114	1.35753e-06	9.64496e-06	31.5222	47.0365	44.2297	97.6295	102.625	82.0038
chr17	60962053	60962632	peaks42406	3.37982	55.2876	-1.03668	0.2773	-3.73847	0.000185145	0.000815291	42.9052	28.4179	37.0573	91.2624	65.3982	66.6844
chr17	61325459	61325821	peaks42410	4.58115	42.4819	-1.28462	0.315242	-4.07504	4.60061e-05	0.000235545	21.0148	29.3978	23.908	47.7536	72.4411	60.3764
chr17	61589243	61589581	peaks42413	8.35352	53.8307	-1.00903	0.288931	-3.49228	0.000478916	0.00189113	27.1441	34.2974	46.6205	84.8952	54.3308	75.6958
chr17	62287425	62288359	peaks42419	31.7655	152.98	-1.03805	0.167254	-6.20641	5.42083e-10	7.22027e-09	94.5665	93.093	113.563	230.278	205.25	181.129
chr17	69528718	69530896	peaks42748	21.567	211.56	-1.10783	0.139045	-7.9674	1.62051e-15	5.78921e-14	138.347	142.089	120.735	309.868	272.66	285.662
chr17	79702978	79704116	peaks43187	6.40096	368.059	-1.33074	0.133275	-9.98498	1.77342e-23	3.03659e-21	164.616	241.062	224.735	448.884	586.572	542.487
chr17	91675952	91676255	peaks43701	4.58115	37.757	-1.11861	0.318233	-3.51505	0.000439669	0.0017555	21.0148	25.4781	25.1033	55.1819	49.3002	50.4639
chr17	6069777	6070462	peaks39778	21.9542	130.708	1.29159	0.179676	7.18841	6.55496e-13	1.44952e-11	203.143	170.507	182.896	68.9774	87.533	71.1901
chr17	6852060	6853432	peaks39818	60.2545	247.356	1.02678	0.131555	7.80495	5.95262e-15	1.90688e-13	364.256	336.115	294.068	170.852	153.937	164.909
chr17	6860211	6860523	peaks39819	1.98657	30.6351	1.04206	0.398272	2.61646	0.00888467	0.0234247	27.1441	52.916	44.2297	11.6731	18.1103	29.7376
chr17	7257303	7258911	peaks39829	32.605	284.72	1.09784	0.138392	7.93283	2.14209e-15	7.46005e-14	350.246	390.991	424.366	143.261	218.329	181.129
chr17	12668239	12669864	peaks40026	34.2426	315.516	1.14592	0.116729	9.81693	9.5201e-23	1.38712e-20	450.067	433.128	419.585	195.259	219.336	175.722
chr17	12720090	12720405	peaks40029	5.07375	65.1167	1.14681	0.250871	4.57132	4.84653e-06	3.08055e-05	97.1934	90.1533	81.287	40.3252	49.3002	32.4411
chr17	13589863	13591567	peaks40068	515.082	3523.22	1.11977	0.170335	6.57392	4.90068e-11	7.84311e-10	4842.16	4049.06	5586.09	2288.99	2468.03	1905.01
chr17	13654612	13655313	peaks40069	211.622	893.402	1.00845	0.177249	5.68944	1.27456e-08	1.32966e-07	1254.76	1009.32	1316.13	620.796	670.08	489.319
chr17	13660952	13661866	peaks40071	15.5659	190.971	1.03196	0.15085	6.84093	7.86803e-12	1.4424e-10	252.177	289.078	228.321	118.853	117.717	139.677
chr17	13777502	13779190	peaks40085	18.6474	201.481	1.03604	0.14062	7.36769	1.73615e-13	4.25301e-12	277.57	264.58	270.16	145.383	118.723	132.468
chr17	13889397	13889928	peaks40096	4.54837	41.0001	1.2958	0.310505	4.17318	3.00375e-05	0.000160659	56.0394	51.9361	66.9423	24.4074	24.147	22.5285
chr17	14886689	14887602	peaks40150	12.811	132.019	1.09496	0.196809	5.56356	2.64329e-08	2.5997e-07	143.601	225.383	170.942	71.0998	94.5759	86.5095
chr17	15137514	15138066	peaks40162	11.196	81.523	1.14426	0.220607	5.18686	2.13867e-07	1.78276e-06	121.711	103.872	111.172	44.57	57.3492	50.4639
chr17	24712918	24713350	peaks40446	4.95505	78.6091	1.1751	0.232223	5.06021	4.1879e-07	3.30392e-06	114.706	88.1934	124.321	42.4476	53.3247	48.6616
chr17	25440907	25441448	peaks40507	4.64606	51.615	1.01152	0.302922	3.33919	0.000840219	0.0030926	67.4224	70.5547	69.3331	18.0402	48.2941	36.0456
chr17	25529943	25530652	peaks40514	5.61998	78.5067	1.0311	0.234633	4.3945	1.11027e-05	6.52464e-05	105.95	126.411	83.6778	53.0595	44.2696	57.673
chr17	27571487	27572030	peaks40725	4.78499	65.0652	1.02116	0.242684	4.20779	2.57886e-05	0.00013981	84.9347	81.3339	95.6318	41.3864	40.2451	46.8593
chr17	29292923	29293763	peaks40929	4.54837	79.2598	1.15713	0.227425	5.08794	3.61968e-07	2.88892e-06	112.079	96.0328	120.735	40.3252	52.3186	54.0684
chr17	29321812	29322221	peaks40934	2.74751	38.5214	1.08296	0.339127	3.19338	0.00140616	0.00483208	37.6515	47.0365	72.9193	23.3462	23.1409	27.0342
chr17	30295568	30296008	peaks41035	5.1204	40.9247	1.45889	0.332167	4.39204	1.1229e-05	6.59143e-05	71.8005	59.7755	47.8159	27.591	24.147	14.4183
chr17	31870793	31871278	peaks41161	1.61543	78.4851	1.25917	0.228682	5.5062	3.66666e-08	3.51654e-07	117.333	98.9726	115.954	39.264	54.3308	45.057
chr17	31965600	31966160	peaks41170	8.44262	72.8134	1.17848	0.240056	4.90922	9.1441e-07	6.75456e-06	117.333	86.2335	99.218	40.3252	52.3186	41.4525
chr17	32133500	32135359	peaks41191	3.38879	168.017	1.08601	0.163089	6.65899	2.7571e-11	4.62284e-10	254.804	236.162	193.654	95.5071	120.735	107.236
chr17	36843824	36845761	peaks41548	32.5601	351.96	1.03623	0.114339	9.06278	1.27167e-19	9.97151e-18	506.982	480.164	430.343	258.93	225.372	209.966
chr17	42975358	42976006	peaks41653	10.585	78.6535	1.09724	0.221672	4.94983	7.42775e-07	5.59481e-06	106.825	99.9525	114.758	54.1207	50.3063	45.9582
chr17	44632320	44632692	peaks41744	2.78839	52.5174	1.09361	0.293877	3.72131	0.000198194	0.00086744	64.7956	67.6149	82.4824	22.285	47.2879	30.6388
chr17	45812714	45813191	peaks41837	5.27705	60.6939	1.13576	0.269711	4.21103	2.54209e-05	0.000138027	68.298	106.812	75.31	31.8357	42.2573	39.6502
chr17	46764813	46765182	peaks41939	2.90128	26.0709	1.03895	0.387734	2.67954	0.00737237	0.0200023	41.1539	36.2573	27.4941	16.979	20.1225	14.4183
chr17	47277826	47278655	peaks41984	6.11146	66.1597	1.1147	0.257706	4.32548	1.52197e-05	8.68628e-05	105.95	68.5949	96.8272	48.8148	36.2205	40.5513
chr17	47708657	47709766	peaks42023	5.60901	87.1954	1.13758	0.20888	5.44612	5.14793e-08	4.79678e-07	119.084	117.591	123.126	55.1819	52.3186	55.8707
chr17	47887353	47888442	peaks42042	10.8738	131.877	1.20547	0.18832	6.40117	1.54192e-10	2.26039e-09	165.491	184.226	202.022	80.6505	97.5943	61.2776
chr17	48028080	48028438	peaks42054	2.4322	31.8013	1.30258	0.351183	3.70913	0.000207974	0.000905716	48.1589	48.0164	39.4481	20.1626	16.098	18.924
chr17	48342044	48342444	peaks42071	5.41051	62.5909	1.12776	0.259729	4.34208	1.41139e-05	8.11177e-05	88.4372	73.4945	95.6318	37.1417	49.3002	31.5399
chr17	49551181	49551482	peaks42104	2.78839	39.4443	1.1367	0.338816	3.35491	0.000793909	0.00294085	41.1539	72.5146	49.0113	20.1626	32.196	21.6274
chr17	49824301	49825064	peaks42116	10.585	87.585	1.0746	0.215871	4.97794	6.4265e-07	4.90511e-06	120.835	100.932	135.08	50.9371	57.3492	60.3764
chr17	49994995	49996065	peaks42124	20.0009	138.995	1.42377	0.189821	7.50058	6.35337e-14	1.68689e-12	173.372	243.022	191.264	63.6714	90.5514	72.0913
chr17	50229604	50230005	peaks42139	2.90128	37.0656	1.01146	0.32601	3.10254	0.00191868	0.00631708	55.1638	54.8759	38.2527	24.4074	27.1654	22.5285
chr17	56655189	56655806	peaks42320	5.1084	65.8966	1.02659	0.243921	4.20868	2.56862e-05	0.000139332	78.8054	85.2536	101.609	43.5088	40.2451	45.9582
chr17	56855980	56856343	peaks42339	5.40093	65.5022	1.00758	0.240568	4.18836	2.80983e-05	0.000151057	91.9397	89.1733	81.287	43.5088	40.2451	46.8593
chr17	56974361	56974946	peaks42349	9.39572	67.6092	1.28142	0.273968	4.67725	2.90754e-06	1.93712e-05	97.1934	125.431	64.5515	40.3252	32.196	45.9582
chr17	57264732	57265731	peaks42374	16.6915	155.097	1.23858	0.175673	7.05049	1.78283e-12	3.63873e-11	199.64	260.66	192.459	105.058	92.5636	80.2015
chr17	58667942	58668819	peaks42389	6.59831	91.5921	1.40201	0.227037	6.17524	6.60644e-10	8.65967e-09	159.362	121.511	117.149	46.6924	63.386	41.4525
chr17	63053303	63053604	peaks42441	3.21779	34.7808	1.03799	0.351791	2.95058	0.00317179	0.00975746	46.4076	58.7956	34.6665	30.7745	19.1164	18.924
chr17	63622741	63623334	peaks42468	4.64606	62.5285	1.07716	0.251082	4.29008	1.78612e-05	0.000100413	86.686	90.1533	77.7008	32.8969	46.2818	41.4525
chr17	63689014	63689944	peaks42475	22.9172	153.562	1.09216	0.171486	6.36881	1.90495e-10	2.74619e-09	193.511	224.403	210.39	80.6505	92.5636	119.852
chr17	64018955	64019735	peaks42496	4.18654	79.0796	1.11364	0.223017	4.99351	5.92923e-07	4.55283e-06	108.576	115.631	100.413	48.8148	44.2696	56.7719
chr17	64644846	64645833	peaks42517	8.25208	105	1.39633	0.203479	6.86231	6.77567e-12	1.25633e-10	142.725	144.049	169.746	57.3043	68.4166	47.7605
chr17	66190155	66190517	peaks42600	5.1204	41.1871	1.01138	0.322748	3.13366	0.00172641	0.00576801	61.2931	62.7153	40.6435	26.5298	35.2144	20.7262
chr17	66958726	66959497	peaks42642	14.4815	106.517	1.5825	0.210589	7.51465	5.70644e-14	1.52965e-12	154.984	181.286	143.448	41.3864	51.3124	66.6844
chr17	67297895	67298563	peaks42659	6.62744	53.3061	1.11252	0.284604	3.90901	9.26754e-05	0.000440608	91.0641	68.5949	58.5745	29.7133	41.2512	30.6388
chr17	67752372	67752803	peaks42684	2.76371	64.5419	1.20637	0.249612	4.83299	1.34496e-06	9.56445e-06	83.1835	88.1934	99.218	31.8357	44.2696	40.5513
chr17	67764747	67765358	peaks42687	2.72542	78.5357	1.37348	0.235718	5.82677	5.65088e-09	6.26795e-08	111.203	130.33	98.0226	41.3864	53.3247	36.9468
chr17	67766866	67767357	peaks42688	2.51774	57.3866	1.48341	0.28358	5.23101	1.68589e-07	1.43083e-06	66.5468	84.2737	102.804	33.9581	34.2083	22.5285
chr17	67772373	67772790	peaks42689	2.35407	35.1594	1.38671	0.368098	3.76723	0.000165066	0.00073595	63.92	38.2171	50.2067	15.9179	29.1777	13.5171
chr17	67816363	67816822	peaks42693	4.31066	53.0095	1.63182	0.285355	5.71858	1.07419e-08	1.13426e-07	90.1884	78.3941	71.7239	21.2238	32.196	24.3308
chr17	67825243	67828195	peaks42694	10.4701	337.632	1.81258	0.117273	15.456	6.87319e-54	9.88581e-50	532.374	513.482	531.952	128.404	160.98	158.601
chr17	68022522	68022896	peaks42712	4.64606	44.6953	1.39861	0.31673	4.41579	1.00641e-05	5.96993e-05	66.5468	55.8558	71.7239	26.5298	32.196	15.3194
chr17	68734940	68735526	peaks42721	3.31357	49.8524	1.45997	0.28552	5.11336	3.16484e-07	2.55179e-06	70.9249	68.5949	80.0916	22.285	30.1838	27.0342
chr17	70777505	70778333	peaks42777	12.0236	104.699	1.06956	0.189849	5.63373	1.76352e-08	1.79149e-07	142.725	144.049	138.666	66.855	67.4105	68.4867
chr17	71720471	71721907	peaks42846	39.9917	266.633	1.01281	0.137653	7.35774	1.87049e-13	4.55441e-12	364.256	366.493	337.102	206.932	187.14	137.875
chr17	74587842	74588730	peaks42972	3.74214	60.9792	1.14804	0.259115	4.43061	9.39682e-06	5.61079e-05	83.1835	80.354	88.4594	47.7536	29.1777	36.9468
chr17	78687953	78688313	peaks43110	4.12953	39.3948	1.88749	0.397848	4.74425	2.09276e-06	1.43092e-05	34.149	82.3138	69.3331	23.3462	19.1164	8.11027
chr17	79314366	79315903	peaks43153	40.0169	316.251	1.11135	0.120023	9.25943	2.05535e-20	1.87273e-18	401.032	463.505	433.929	187.831	184.121	227.087
chr17	80111622	80112147	peaks43235	4.54837	54.2204	1.18147	0.28305	4.17405	2.99235e-05	0.000160124	71.8005	64.6752	89.6548	38.2029	23.1409	37.8479
chr17	80505711	80506073	peaks43266	4.64606	51.3664	1.15536	0.272775	4.23558	2.27967e-05	0.000125114	75.303	65.6551	71.7239	30.7745	33.2022	31.5399
chr17	83834162	83834760	peaks43388	4.21482	86.2484	1.47709	0.219508	6.72909	1.70731e-11	2.96219e-10	130.467	135.23	114.758	50.9371	39.2389	46.8593
chr17	84290812	84291707	peaks43431	8.39641	108.775	1.33283	0.198824	6.70358	2.03381e-11	3.47772e-10	140.974	146.989	179.31	70.0386	60.3676	54.9696
chr17	85043087	85043764	peaks43477	12.4494	68.824	1.03192	0.243383	4.23989	2.23626e-05	0.000122973	112.079	82.3138	82.4824	45.6312	46.2818	44.1559
chr17	85353291	85353678	peaks43482	3.31357	45.408	1.08211	0.292549	3.69889	0.00021654	0.000939041	60.4175	69.5748	54.9883	30.7745	25.1532	31.5399
chr17	86379478	86379849	peaks43512	2.90128	28.5148	1.23082	0.445282	2.76413	0.00570751	0.0161095	48.1589	44.0967	27.4941	7.42833	32.196	11.7148
chr17	86743998	86744345	peaks43531	3.665	34.5938	1.54903	0.384501	4.02868	5.60906e-05	0.000281409	29.7709	65.6551	59.7699	12.7343	17.1041	22.5285
chr17	87054868	87056049	peaks43555	16.2732	213.444	1.32978	0.153912	8.6399	5.62608e-18	3.19304e-16	278.446	333.175	304.826	99.7519	150.919	113.544
chr17	89219513	89220093	peaks43672	5.10764	53.5969	1.00138	0.289249	3.46201	0.000536162	0.00208868	61.2931	71.5346	82.4824	24.4074	33.2022	48.6616
chr17	90257557	90257940	peaks43682	2.1284	22.9676	1.01333	0.434793	2.3306	0.0197746	0.0459388	42.9052	22.5383	26.2987	18.0402	18.1103	9.91255
chr18	6111569	6111923	peaks43874	5.42604	34.6989	-1.31533	0.362957	-3.62392	0.000290175	0.0012166	16.6367	21.5584	21.5172	62.6102	54.3308	31.5399
chr18	8381970	8382870	peaks43967	18.3889	93.2382	-1.1379	0.225123	-5.05458	4.31331e-07	3.39647e-06	69.1737	43.1168	62.1607	154.934	114.698	115.346
chr18	13384855	13385512	peaks44251	6.55142	72.7037	-1.11578	0.234296	-4.76226	1.91434e-06	1.31932e-05	44.6564	49.9763	43.0343	103.997	85.5207	109.038
chr18	13895031	13895676	peaks44266	3.51244	54.2075	-1.42663	0.287722	-4.95836	7.10895e-07	5.37264e-06	26.2685	34.2974	27.4941	76.4057	98.6004	62.1787
chr18	27927925	27928578	peaks44656	7.73826	76.9237	-1.03138	0.231705	-4.45125	8.53735e-06	5.14182e-05	42.0296	52.916	57.3791	113.547	87.533	108.137
chr18	32676878	32678094	peaks44774	34.7026	221.412	-1.01876	0.148105	-6.87862	6.04343e-12	1.12993e-10	126.089	155.808	157.792	345.948	279.703	263.133
chr18	32742949	32743700	peaks44779	24.8841	122.573	-1.05027	0.180804	-5.8089	6.28856e-09	6.91962e-08	85.8104	66.635	87.264	168.729	162.992	164.008
chr18	40102877	40104176	peaks45279	53.4048	269.329	-1.32409	0.127173	-10.4117	2.19223e-25	5.64496e-23	166.367	157.768	135.08	412.803	376.291	367.665
chr18	43018180	43019401	peaks45351	58.8169	209.348	-1.42223	0.148054	-9.60611	7.53408e-22	9.15014e-20	101.571	126.411	113.563	342.765	280.709	291.068
chr18	43433192	43433566	peaks45371	2.16661	89.5426	-1.14809	0.208616	-5.50335	3.72637e-08	3.56972e-07	59.5419	48.9963	58.5745	119.915	126.772	123.456
chr18	47562443	47563160	peaks45509	37.4521	135.176	-1.60786	0.192851	-8.33732	7.5992e-17	3.47774e-15	68.298	78.3941	52.5975	230.278	167.017	214.472
chr18	55343927	55344751	peaks45690	14.8767	95.3406	-1.15814	0.212102	-5.46027	4.75424e-08	4.46725e-07	57.7906	62.7153	56.1837	129.465	155.95	109.939
chr18	55458122	55458529	peaks45692	5.10224	44.3426	-1.0071	0.32393	-3.109	0.0018772	0.00620384	28.0197	20.5785	40.6435	42.4476	61.3737	72.9924
chr18	55647761	55648216	peaks45699	4.36715	65.1202	-1.09007	0.243834	-4.47053	7.80251e-06	4.73979e-05	35.9003	45.0766	44.2297	91.2624	89.5452	84.7072
chr18	59900451	59900879	peaks45857	5.98074	26.5855	-1.76147	0.445693	-3.9522	7.74372e-05	0.000375375	11.383	11.7591	13.1494	65.7938	32.196	25.2319
chr18	65510450	65510890	peaks46219	7.49332	80.7859	-1.01715	0.230612	-4.41067	1.0305e-05	6.10134e-05	48.1589	66.635	45.4251	93.3848	107.656	123.456
chr18	66069104	66069479	peaks46251	6.19368	56.0784	-1.03832	0.268674	-3.86462	0.00011126	0.00051851	46.4076	34.2974	28.6895	71.0998	78.4779	77.4981
chr18	66523393	66524244	peaks46277	65.4051	273.076	-1.00921	0.125209	-8.06017	7.61858e-16	2.90111e-14	196.138	186.186	160.183	338.52	367.236	390.194
chr18	70697659	70698271	peaks46485	13.9095	88.9129	-1.17336	0.211125	-5.55764	2.73454e-08	2.68236e-07	54.2882	56.8357	52.5975	115.67	137.839	116.247
chr18	72056609	72057360	peaks46495	16.1037	99.4826	-1.10123	0.214946	-5.12328	3.00259e-07	2.43462e-06	56.0394	85.2536	47.8159	136.894	134.821	136.072
chr18	3654065	3654608	peaks43753	12.4494	93.9084	1.01513	0.200446	5.06433	4.09831e-07	3.24137e-06	126.089	120.531	130.298	63.6714	63.386	59.4753
chr18	4147705	4148539	peaks43762	6.68904	62.2923	1.60834	0.276295	5.8211	5.84625e-09	6.46968e-08	83.1835	108.772	89.6548	36.0805	19.1164	36.9468
chr18	4644447	4644827	peaks43785	6.14726	49.7267	1.04287	0.299648	3.48031	0.000500827	0.00196678	63.92	81.3339	54.9883	39.264	37.2267	21.6274
chr18	5372732	5373331	peaks43836	2.296	45.471	1.24941	0.302101	4.13575	3.53803e-05	0.000186335	49.9101	75.4544	66.9423	26.5298	25.1532	28.8365
chr18	9842991	9843482	peaks44025	2.1284	40.0693	1.06317	0.317098	3.35281	0.000799966	0.00296056	55.1638	61.7354	45.4251	31.8357	20.1225	26.1331
chr18	10307920	10309266	peaks44052	6.62744	108.211	1.03629	0.195086	5.31196	1.08451e-07	9.54132e-07	154.984	136.21	144.643	85.9564	64.3921	63.0799
chr18	10345426	10346822	peaks44056	29.227	206.79	1.43833	0.142485	10.0946	5.83469e-24	1.10839e-21	319.6	277.319	309.608	109.303	108.662	116.247
chr18	10355149	10355524	peaks44057	2.1284	26.1237	1.06145	0.395551	2.68346	0.00728647	0.019805	45.532	36.2573	23.908	15.9179	17.1041	18.0228
chr18	10933139	10933603	peaks44102	2.3806	51.8442	1.0781	0.284745	3.7862	0.00015297	0.000688389	67.4224	80.354	63.3561	37.1417	23.1409	39.6502
chr18	10941141	10942123	peaks44104	14.891	136.886	1.01543	0.169741	5.98225	2.2008e-09	2.63819e-08	191.76	166.588	191.264	84.8952	97.5943	89.2129
chr18	11165122	11165740	peaks44118	3.665	50.9511	1.16311	0.310383	3.74734	0.000178721	0.000789627	55.1638	96.0328	59.7699	42.4476	26.1593	26.1331
chr18	11442238	11442977	peaks44131	5.61998	73.5438	1.33212	0.253777	5.24917	1.5279e-07	1.30621e-06	95.4421	113.671	107.586	30.7745	35.2144	58.5742
chr18	11815236	11816413	peaks44147	11.8176	143.772	1.24116	0.164296	7.55442	4.20739e-14	1.15519e-12	197.889	203.825	204.413	88.0788	85.5207	82.905
chr18	11829505	11830304	peaks44149	8.39641	82.3306	1.0232	0.228222	4.48333	7.34881e-06	4.49128e-05	89.3128	134.25	107.586	54.1207	57.3492	51.365
chr18	11864910	11866027	peaks44152	17.8492	126.851	1.10829	0.190092	5.8303	5.53291e-09	6.15134e-08	158.486	189.126	173.333	61.549	79.484	99.1255
chr18	12258070	12259025	peaks44181	12.4494	123.007	1.16362	0.184169	6.31822	2.64588e-10	3.71383e-09	166.367	186.186	157.792	63.6714	86.5269	77.4981
chr18	12617599	12619169	peaks44207	11.8176	121.252	1.10832	0.18898	5.86474	4.49846e-09	5.08378e-08	163.74	165.608	168.551	59.4267	76.4656	93.7186
chr18	13499261	13499635	peaks44254	4.18654	27.4308	1.03663	0.410505	2.52524	0.0115618	0.0292817	49.9101	35.2774	25.1033	24.4074	10.0613	19.8251
chr18	14590199	14591601	peaks44279	4.64606	108.905	1.011	0.19201	5.26536	1.39915e-07	1.20586e-06	139.223	144.049	154.206	66.855	64.3921	84.7072
chr18	15022020	15022350	peaks44303	2.455	38.9755	1.03481	0.336378	3.07632	0.00209574	0.00681976	48.1589	64.6752	44.2297	18.0402	36.2205	22.5285
chr18	15025812	15026910	peaks44305	3.43901	81.4099	1.07076	0.249453	4.29245	1.76712e-05	9.94395e-05	129.591	111.712	89.6548	51.9983	35.2144	70.289
chr18	15053874	15054620	peaks44307	5.1204	83.4161	1.01387	0.222448	4.55777	5.16987e-06	3.26361e-05	105.95	113.671	114.758	58.3655	65.3982	42.3536
chr18	18100247	18100779	peaks44394	9.39572	70.4137	1.94512	0.257089	7.56593	3.85089e-14	1.06457e-12	114.706	95.0529	125.517	35.0193	25.1532	27.0342
chr18	20545612	20546137	peaks44430	9.39572	57.0874	1.26505	0.292617	4.32325	1.5375e-05	8.768e-05	98.9446	71.5346	70.5285	44.57	36.2205	20.7262
chr18	20936398	20937081	peaks44449	13.3945	187.67	1.21007	0.153533	7.88149	3.23499e-15	1.08786e-13	252.177	240.082	295.263	101.874	108.662	127.962
chr18	24400062	24400441	peaks44565	4.18654	37.5218	1.29792	0.357459	3.63096	0.000282366	0.00118757	62.1687	66.635	31.0803	16.979	22.1348	26.1331
chr18	24779724	24780037	peaks44592	3.665	29.501	1.22744	0.387046	3.17131	0.00151752	0.00516173	30.6466	58.7956	34.6665	14.8567	19.1164	18.924
chr18	32291449	32291816	peaks44747	2.90128	37.2992	1.17037	0.321863	3.63623	0.000276657	0.00116628	51.6613	51.9361	51.4021	19.1014	27.1654	22.5285
chr18	34522511	34523748	peaks44847	11.2447	129.679	1.17092	0.177102	6.61159	3.80219e-11	6.20843e-10	184.755	179.327	174.528	71.0998	93.5698	74.7947
chr18	34871077	34871606	peaks44877	7.29905	84.5182	1.01383	0.212158	4.77865	1.76474e-06	1.22578e-05	116.457	118.571	104	53.0595	57.3492	57.673
chr18	35068504	35069672	peaks44898	8.81804	104.181	1.22196	0.214841	5.68775	1.28721e-08	1.34174e-07	123.462	161.688	153.011	44.57	77.4717	64.8821
chr18	35397961	35398279	peaks44928	2.78839	37.2934	1.09568	0.358185	3.05898	0.00222095	0.00716904	52.537	60.7555	39.4481	12.7343	23.1409	35.1445
chr18	36548067	36548774	peaks45034	13.0913	82.7783	1.03666	0.217644	4.7631	1.9064e-06	1.31448e-05	124.337	103.872	105.195	58.3655	55.337	49.5627
chr18	38662547	38663311	peaks45180	12.1463	81.6173	1.11159	0.228176	4.87164	1.10678e-06	8.02307e-06	118.208	119.551	96.8272	57.3043	39.2389	58.5742
chr18	42974982	42975395	peaks45347	4.64606	34.443	1.74126	0.361596	4.81548	1.46843e-06	1.03663e-05	55.1638	52.916	51.4021	11.6731	12.0735	23.4297
chr18	50153447	50155056	peaks45543	15.5855	136.26	1.32284	0.171894	7.69565	1.40776e-14	4.21082e-13	204.894	178.347	200.827	76.4057	80.4901	76.597
chr18	53099116	53099703	peaks45604	8.99159	78.5146	1.05986	0.253747	4.17685	2.95569e-05	0.000158307	105.95	139.15	72.9193	42.4476	58.3553	52.2662
chr18	56399244	56400242	peaks45713	7.69816	97.3091	1.16737	0.202821	5.75568	8.62937e-09	9.26546e-08	143.601	119.551	141.057	59.4267	55.337	64.8821
chr18	56653687	56654089	peaks45732	3.74214	36.603	1.07786	0.376532	2.86261	0.00420169	0.0124021	63.0443	56.8357	28.6895	31.8357	13.0796	26.1331
chr18	56788734	56789503	peaks45748	5.48919	85.8358	1.11616	0.22952	4.86303	1.15602e-06	8.3368e-06	127.84	118.571	105.195	56.2431	68.4166	38.7491
chr18	57343487	57344621	peaks45774	16.2876	142.052	1.11887	0.190193	5.88285	4.03262e-09	4.59238e-08	203.143	229.303	150.62	74.2833	106.649	88.3118
chr18	60507502	60508288	peaks45866	5.95479	82.6564	1.22951	0.221893	5.54101	3.00724e-08	2.92847e-07	99.8202	128.37	119.54	50.9371	51.3124	45.9582
chr18	60659527	60661591	peaks45887	58.1567	707.755	1.0526	0.0787531	13.3658	9.58384e-41	3.44614e-37	959.675	931.91	975.444	434.027	450.745	494.726
chr18	61415919	61416907	peaks45960	7.24469	96.0001	1.04166	0.205918	5.05863	4.22289e-07	3.33022e-06	112.079	132.29	143.448	70.0386	61.3737	56.7719
chr18	61457638	61458443	peaks45962	7.24469	104.368	1.09312	0.202545	5.39693	6.77921e-08	6.18751e-07	124.337	155.808	147.034	54.1207	67.4105	77.4981
chr18	62161442	62163255	peaks46037	14.8304	243.1	1.30895	0.134792	9.7109	2.70943e-22	3.5832e-20	358.127	312.597	369.378	133.71	129.79	154.996
chr18	64965203	64965562	peaks46186	4.47358	55.1671	1.03853	0.294614	3.52505	0.000423409	0.0016986	79.681	84.2737	58.5745	41.3864	21.1287	45.9582
chr18	66301615	66302025	peaks46264	3.3803	50.9987	1.09435	0.271932	4.02434	5.71362e-05	0.000286142	70.0493	66.635	71.7239	31.8357	34.2083	31.5399
chr18	67180145	67181043	peaks46288	12.4494	96.5505	1.14028	0.210745	5.4107	6.27802e-08	5.76824e-07	152.357	127.39	118.344	51.9983	72.4411	56.7719
chr18	67261977	67263459	peaks46295	14.4758	145.386	1.0804	0.164679	6.56061	5.35883e-11	8.51274e-10	211.899	186.186	193.654	100.813	90.5514	89.2129
chr18	67749596	67750500	peaks46338	11.8176	98.3933	1.33522	0.222296	6.00649	1.8958e-09	2.30273e-08	141.85	140.13	139.862	71.0998	61.3737	36.0456
chr18	67842183	67842634	peaks46345	3.74214	28.1917	1.15991	0.401562	2.8885	0.00387087	0.0115554	53.4126	38.2171	25.1033	11.6731	19.1164	21.6274
chr18	68230748	68231479	peaks46368	7.74619	101.081	1.3352	0.21066	6.33816	2.32524e-10	3.30151e-09	168.118	149.929	115.954	55.1819	53.3247	63.981
chr18	68279514	68280091	peaks46374	10.8777	68.6884	1.55931	0.248482	6.27536	3.48837e-10	4.79541e-09	96.3177	97.0127	114.758	28.6521	40.2451	35.1445
chr18	69558103	69558877	peaks46430	12.4494	93.9315	1.07584	0.204116	5.27075	1.35868e-07	1.1737e-06	134.845	124.451	123.126	51.9983	63.386	65.7833
chr18	73963952	73964899	peaks46554	13.4862	96.159	1.20273	0.216676	5.55084	2.84296e-08	2.78114e-07	119.959	155.808	126.712	44.57	70.4288	59.4753
chr18	73973112	73973418	peaks46556	2.78839	36.0597	1.29328	0.353001	3.66368	0.00024862	0.00106088	42.9052	66.635	44.2297	13.7955	27.1654	21.6274
chr18	73975964	73976527	peaks46557	2.1284	37.795	1.19228	0.320202	3.72351	0.000196473	0.000860581	49.9101	52.916	54.9883	20.1626	27.1654	21.6274
chr18	74688356	74689466	peaks46595	32.0161	283.008	1.19367	0.123444	9.6697	4.05574e-22	5.18857e-20	422.047	394.91	364.596	160.24	167.017	189.24
chr18	74905054	74905420	peaks46609	5.60901	40.5499	1.15504	0.313808	3.68073	0.000232568	0.000999805	67.4224	48.9963	51.4021	22.285	26.1593	27.0342
chr18	75111570	75112077	peaks46626	3.31357	31.3931	1.04753	0.358697	2.92038	0.00349604	0.0106011	51.6613	34.2974	40.6435	24.4074	21.1287	16.2205
chr18	75462017	75462826	peaks46656	18.2748	210.073	1.01246	0.136725	7.40504	1.31112e-13	3.27641e-12	265.312	279.279	298.849	132.649	142.87	141.479
chr18	75775856	75776326	peaks46686	1.90322	29.205	1.2174	0.368415	3.30442	0.000951727	0.0034472	37.6515	38.2171	46.6205	19.1014	20.1225	13.5171
chr18	76204457	76205055	peaks46719	13.7847	114.004	1.08469	0.200994	5.39665	6.78972e-08	6.19655e-07	178.626	154.828	131.494	61.549	67.4105	90.1141
chr18	76586516	76587239	peaks46741	6.62744	43.2477	1.15849	0.339694	3.41041	0.000648648	0.00246423	85.8104	46.0566	46.6205	32.8969	29.1777	18.924
chr18	80572316	80572980	peaks46931	3.99522	54.3697	1.00978	0.298652	3.38111	0.000721937	0.00270722	60.4175	97.9927	59.7699	35.0193	26.1593	46.8593
chr18	83132426	83133041	peaks47058	3.31357	59.5758	1.32328	0.267819	4.94097	7.77353e-07	5.82419e-06	75.303	104.852	75.31	33.9581	30.1838	37.8479
chr18	84918148	84919573	peaks47127	23.1507	211.133	1.07233	0.136866	7.83484	4.69445e-15	1.52418e-13	280.197	283.199	295.263	129.465	148.907	129.764
chr19	10509699	10511345	peaks47796	75.5438	359.082	-1.03499	0.115912	-8.92913	4.29354e-19	3.05068e-17	274.068	223.423	206.804	454.19	485.959	510.046
chr19	12336372	12336965	peaks47888	7.34664	56.5804	-1.37208	0.273279	-5.02079	5.14583e-07	3.99516e-06	23.6416	32.3376	39.4481	88.0788	78.4779	77.4981
chr19	21991012	21991391	peaks48245	4.36715	39.9308	-1.22859	0.337967	-3.63523	0.000277733	0.00117026	16.6367	24.4982	31.0803	73.2221	47.2879	46.8593
chr19	26758457	26758832	peaks48469	2.24715	30.7804	-1.00725	0.381416	-2.64081	0.00827087	0.0220491	12.2586	31.3577	17.931	37.1417	38.2328	47.7605
chr19	30861549	30861990	peaks48638	5.98074	40.6225	-1.00398	0.311609	-3.22193	0.0012733	0.00443071	25.3929	29.3978	26.2987	62.6102	43.2634	56.7719
chr19	34574418	34574995	peaks48807	5.98074	63.204	-1.09606	0.256017	-4.28121	1.8588e-05	0.000104133	32.3978	48.0164	40.6435	98.6907	77.4717	82.0038
chr19	34607301	34608548	peaks48809	70.5619	250.189	-1.04404	0.129939	-8.03485	9.36908e-16	3.50147e-14	163.74	145.029	182.896	324.724	326.991	357.753
chr19	44678806	44679168	peaks49371	21.567	92.9609	-1.84734	0.220853	-8.36455	6.03471e-17	2.79865e-15	36.7759	34.2974	51.4021	139.016	144.882	151.392
chr19	50531565	50532072	peaks49680	9.52441	67.2291	-1.05991	0.251954	-4.20677	2.59044e-05	0.000140364	40.2783	51.9361	38.2527	83.834	110.674	78.3993
chr19	58663078	58663883	peaks50073	13.746	98.4185	-1.3619	0.224028	-6.07918	1.20799e-09	1.51573e-08	44.6564	56.8357	64.5515	175.096	135.827	113.544
chr19	3829630	3830449	peaks47241	8.94666	148.348	1.07071	0.190456	5.62184	1.88936e-08	1.90931e-07	183.879	237.142	182.896	72.161	90.5514	123.456
chr19	4073682	4074124	peaks47274	4.64606	43.1854	1.40109	0.314459	4.45556	8.3673e-06	5.04786e-05	63.0443	66.635	58.5745	14.8567	27.1654	28.8365
chr19	4568879	4569752	peaks47336	41.2427	300.596	1.32727	0.129783	10.2269	1.50285e-24	3.24699e-22	492.972	401.77	394.481	175.096	150.919	188.338
chr19	6216132	6216562	peaks47524	2.78839	37.6056	1.23255	0.351658	3.50496	0.000456669	0.00181507	47.2833	73.4945	37.0573	26.5298	24.147	17.1217
chr19	7581084	7581394	peaks47645	3.665	29.5993	1.58361	0.391817	4.04172	5.30604e-05	0.000267915	38.5271	59.7755	34.6665	13.7955	19.1164	11.7148
chr19	10025014	10025934	peaks47747	9.83117	176.012	1.01393	0.150333	6.74456	1.53495e-11	2.68161e-10	229.411	230.283	247.447	102.935	120.735	125.259
chr19	10163663	10165140	peaks47762	48.2161	261.133	1.2685	0.128618	9.86254	6.04996e-23	9.35672e-21	389.649	372.372	345.47	144.322	142.87	172.118
chr19	11977314	11977872	peaks47880	9.85279	105.576	1.19412	0.214763	5.56016	2.69523e-08	2.64562e-07	109.452	158.748	173.333	57.3043	72.4411	62.1787
chr19	12487680	12489113	peaks47896	11.0454	161.711	1.0893	0.156122	6.97724	3.01036e-12	5.92203e-11	233.789	216.564	209.195	100.813	111.68	98.2244
chr19	16181076	16182244	peaks47971	4.18654	101.277	1.0906	0.198685	5.48912	4.03948e-08	3.84552e-07	128.716	141.109	143.448	75.3445	61.3737	57.673
chr19	17407003	17407381	peaks48046	2.90128	30.4898	1.37893	0.387155	3.5617	0.000368455	0.0015036	58.6663	42.1368	31.0803	20.1626	11.0674	19.8251
chr19	17553629	17553996	peaks48053	3.01671	61.986	1.02478	0.267428	3.83198	0.000127117	0.000583628	93.6909	70.5547	84.8732	35.0193	55.337	32.4411
chr19	17784216	17784994	peaks48087	3.5218	84.6052	1.15828	0.261089	4.43633	9.1504e-06	5.47696e-05	95.4421	142.089	112.367	78.5281	42.2573	36.9468
chr19	17800069	17800440	peaks48090	2.69384	32.3974	1.31112	0.373102	3.51411	0.000441226	0.00176095	36.7759	36.2573	65.7469	20.1626	20.1225	15.3194
chr19	18073614	18074026	peaks48098	1.98657	40.048	1.53768	0.351274	4.37744	1.2008e-05	7.00334e-05	63.0443	50.9562	64.5515	15.9179	33.2022	12.616
chr19	21051971	21052464	peaks48202	4.12953	48.0204	1.00184	0.281948	3.55329	0.000380441	0.00154655	63.92	68.5949	59.7699	29.7133	29.1777	36.9468
chr19	21174474	21174975	peaks48209	5.72417	62.7226	1.18705	0.256976	4.6193	3.85028e-06	2.50132e-05	73.5517	94.073	94.4364	30.7745	40.2451	43.2548
chr19	23920928	23921281	peaks48320	2.90128	42.1251	1.22945	0.340966	3.60577	0.000311232	0.00129534	63.92	73.4945	39.4481	18.0402	36.2205	21.6274
chr19	24258521	24260326	peaks48345	26.9499	220.499	1.0212	0.134287	7.60456	2.85874e-14	8.10542e-13	306.466	290.058	289.286	141.138	159.974	136.072
chr19	24375891	24376221	peaks48356	4.12953	44.0252	1.29572	0.327522	3.95614	7.61696e-05	0.000369782	45.532	80.354	62.1607	16.979	31.1899	27.9354
chr19	26649356	26650491	peaks48461	18.5645	139.438	1.28356	0.17378	7.38614	1.51153e-13	3.73823e-12	183.004	221.463	188.873	72.161	85.5207	85.6084
chr19	27227563	27228504	peaks48489	10.585	98.9686	1.38534	0.200498	6.90946	4.86494e-12	9.23825e-11	146.228	142.089	141.057	58.3655	49.3002	56.7719
chr19	28934869	28935419	peaks48547	13.743	99.7798	1.13513	0.218026	5.20638	1.92559e-07	1.61938e-06	133.969	167.567	109.977	54.1207	57.3492	75.6958
chr19	29583669	29584048	peaks48582	3.31357	35.7628	1.13093	0.34257	3.30131	0.000962328	0.00348046	47.2833	45.0766	54.9883	29.7133	14.0858	23.4297
chr19	30058955	30059367	peaks48617	9.39572	61.2727	1.17227	0.269292	4.35317	1.34181e-05	7.75124e-05	93.6909	88.1934	72.9193	24.4074	44.2696	44.1559
chr19	32409830	32410289	peaks48710	5.1204	42.1794	1.24618	0.310605	4.0121	6.0182e-05	0.000299829	61.2931	56.8357	59.7699	31.8357	18.1103	25.2319
chr19	33253484	33254565	peaks48758	33.7941	195.84	1.20476	0.142273	8.46793	2.4979e-17	1.24625e-15	281.073	264.58	273.746	125.22	109.668	120.753
chr19	34900283	34900756	peaks48827	1.42883	33.2784	1.12047	0.3419	3.27718	0.00104849	0.00374619	49.0345	41.1569	46.6205	16.979	25.1532	20.7262
chr19	36795364	36795805	peaks48883	4.64606	49.9128	1.03004	0.294388	3.4989	0.000467185	0.00185106	75.303	69.5748	56.1837	21.2238	40.2451	36.9468
chr19	37537943	37538313	peaks48965	2.64883	24.172	1.54009	0.453862	3.39329	0.000690592	0.00260161	20.1392	47.0365	40.6435	15.9179	14.0858	7.20913
chr19	38514517	38515387	peaks49029	13.4862	107.378	1.01309	0.203601	4.97585	6.49625e-07	4.95309e-06	139.223	166.588	124.321	70.0386	85.5207	58.5742
chr19	41303899	41304412	peaks49126	7.15645	72.9505	1.0996	0.234322	4.69268	2.69643e-06	1.80783e-05	98.9446	111.712	87.264	50.9371	48.2941	40.5513
chr19	41765878	41766412	peaks49161	2.12368	76.8604	1.08003	0.232861	4.63807	3.5167e-06	2.30261e-05	91.9397	95.0529	126.712	44.57	53.3247	49.5627
chr19	43652997	43653529	peaks49284	2.90128	28.5843	1.03364	0.381685	2.70809	0.00676726	0.0186113	48.1589	27.4379	39.4481	23.3462	15.0919	18.0228
chr19	43845570	43845902	peaks49305	3.21779	34.5441	1.15276	0.385076	2.99359	0.00275717	0.00865626	36.7759	62.7153	43.0343	35.0193	17.1041	12.616
chr19	44369374	44370174	peaks49348	10.0166	84.2305	1.03409	0.217688	4.75035	2.03069e-06	1.39249e-05	130.467	104.852	104	50.9371	58.3553	56.7719
chr19	44525549	44526036	peaks49362	4.12953	43.2456	1.26664	0.327745	3.86472	0.000111219	0.000518365	49.9101	85.2536	47.8159	29.7133	25.1532	21.6274
chr19	45881651	45882992	peaks49467	5.1204	99.1556	1.03224	0.20148	5.1233	3.00238e-07	2.43462e-06	140.099	119.551	139.862	60.4879	75.4595	59.4753
chr19	46784427	46784869	peaks49552	6.65352	44.2406	1.41379	0.343409	4.11692	3.83973e-05	0.000200307	36.7759	70.5547	86.0686	27.591	20.1225	24.3308
chr19	53015962	53016361	peaks49710	4.37848	55.8597	1.129	0.325128	3.47248	0.000515681	0.00201889	49.0345	97.9927	83.6778	18.0402	42.2573	44.1559
chr19	53500543	53500954	peaks49769	5.57025	57.1719	1.18337	0.271549	4.35785	1.31345e-05	7.60222e-05	76.1786	70.5547	92.0456	25.4686	38.2328	40.5513
chr19	54229326	54229881	peaks49818	6.11146	51.4643	1.12486	0.294462	3.82004	0.00013343	0.000609499	87.5616	65.6551	58.5745	23.3462	32.196	41.4525
chr19	54791374	54791926	peaks49835	6.11146	60.8394	1.00285	0.262822	3.81568	0.000135807	0.000619207	91.9397	90.1533	60.9653	43.5088	35.2144	43.2548
chr19	55131639	55132787	peaks49846	10.8498	104.825	1.09994	0.2091	5.26037	1.43764e-07	1.23671e-06	112.954	164.628	151.815	57.3043	76.4656	65.7833
chr19	55156851	55157216	peaks49848	2.50606	31.8036	1.22926	0.369563	3.32625	0.00088022	0.00322012	49.9101	47.0365	37.0573	11.6731	18.1103	27.0342
chr19	55168315	55168635	peaks49850	1.98524	48.2498	1.4686	0.314955	4.6629	3.11781e-06	2.06437e-05	73.5517	84.2737	54.9883	14.8567	31.1899	30.6388
chr19	55861773	55863070	peaks49895	18.0512	245.468	1.03637	0.139611	7.42324	1.14289e-13	2.8861e-12	326.605	326.316	335.907	191.014	165.005	127.962
chr19	57090571	57091473	peaks49982	5.60901	81.185	1.01861	0.225111	4.52493	6.04162e-06	3.76505e-05	119.084	110.732	95.6318	54.1207	63.386	44.1559
chr19	57321667	57322473	peaks50009	7.24469	61.1946	1.5985	0.301308	5.3052	1.1255e-07	9.86821e-07	68.298	109.752	98.0226	22.285	46.2818	22.5285
chr19	57894240	57894595	peaks50048	5.1204	51.3388	1.61523	0.289077	5.58754	2.30311e-08	2.29541e-07	85.8104	74.4744	71.7239	30.7745	19.1164	26.1331
chr19	58609617	58610021	peaks50069	5.1204	57.3105	1.58839	0.276623	5.74208	9.35219e-09	9.98195e-08	100.696	86.2335	70.5285	32.8969	29.1777	24.3308
chr19	60914916	60916282	peaks50192	24.5735	159.934	1.03022	0.155361	6.63116	3.33065e-11	5.50092e-10	226.785	211.664	205.608	99.7519	107.656	108.137
chr2	10309541	10310119	peaks50486	13.9959	88.8834	-1.05415	0.22661	-4.6518	3.29044e-06	2.1674e-05	40.2783	69.5748	64.5515	107.18	123.754	127.962
chr2	21042984	21043777	peaks50854	21.567	98.181	-1.01905	0.20339	-5.0103	5.43443e-07	4.19689e-06	54.2882	70.5547	70.5285	120.976	143.876	128.863
chr2	21178617	21179503	peaks50861	14.0551	98.8852	-1.1646	0.206732	-5.63339	1.76704e-08	1.79452e-07	72.6761	56.8357	52.5975	145.383	120.735	145.084
chr2	31781452	31781983	peaks51564	8.45288	91.1839	-1.19912	0.208883	-5.74065	9.43144e-09	1.00591e-07	54.2882	56.8357	54.9883	112.486	137.839	130.665
chr2	38916422	38916789	peaks52086	2.91505	29.5893	-1.32332	0.384684	-3.44002	0.000581672	0.00224357	14.0099	24.4982	11.954	48.8148	33.2022	45.057
chr2	45345359	45345945	peaks52183	6.57229	52.4483	-1.19858	0.280452	-4.27376	1.92203e-05	0.000107287	39.4027	31.3577	23.908	70.0386	81.4962	68.4867
chr2	45973507	45974093	peaks52203	4.36715	59.5255	-1.04544	0.293427	-3.56285	0.000366843	0.00149812	34.149	51.9361	29.8849	94.446	93.5698	53.1673
chr2	55569159	55570171	peaks52477	8.35352	98.9725	-1.26839	0.205997	-6.15734	7.39781e-10	9.62184e-09	49.9101	63.6952	60.9653	158.117	127.778	133.369
chr2	57695287	57695672	peaks52501	22.3837	94.5143	-1.21325	0.210636	-5.75996	8.41321e-09	9.04591e-08	68.298	53.896	47.8159	125.22	126.772	145.084
chr2	62378703	62381439	peaks52762	33.0503	308.055	-1.0296	0.134448	-7.658	1.88857e-14	5.51304e-13	190.009	209.704	207.999	504.065	357.175	379.38
chr2	62935385	62935945	peaks52783	7.73826	60.5453	-1.5396	0.289535	-5.31748	1.05214e-07	9.27433e-07	39.4027	34.2974	17.931	113.547	81.4962	76.597
chr2	63973931	63974327	peaks52790	4.46787	33.1719	-1.26496	0.372589	-3.39505	0.000686155	0.00258672	21.0148	21.5584	15.5402	39.264	67.4105	34.2434
chr2	73046743	73047638	peaks53168	12.1897	99.3751	-1.14529	0.211518	-5.41462	6.14186e-08	5.6519e-07	56.0394	69.5748	59.7699	154.934	146.894	109.038
chr2	79751008	79751403	peaks53458	8.90776	47.0112	-1.04178	0.32212	-3.23413	0.00122012	0.00426854	19.2635	35.2774	38.2527	64.7326	79.484	45.057
chr2	80158423	80159169	peaks53476	28.3301	143.959	-1.18204	0.181382	-6.51686	7.17963e-11	1.11707e-09	92.8153	72.5146	99.218	234.523	170.035	194.646
chr2	82535476	82535999	peaks53524	9.82152	64.8044	-1.31674	0.249518	-5.27714	1.31218e-07	1.13665e-06	35.9003	35.2774	40.6435	81.7117	92.5636	102.73
chr2	91602038	91603757	peaks53765	36.3596	321.4	-1.08577	0.228771	-4.74608	2.07401e-06	1.41926e-05	270.565	190.106	155.402	454.19	425.591	432.548
chr2	95818734	95819362	peaks54004	13.746	78.8042	-1.08854	0.230716	-4.71809	2.38071e-06	1.61193e-05	45.532	42.1368	64.5515	115.67	98.6004	106.335
chr2	97443659	97443960	peaks54021	9.82152	46.7039	-1.0836	0.303054	-3.57561	0.000349414	0.00143444	28.8953	40.177	20.3218	60.4879	57.3492	72.9924
chr2	109406058	109407134	peaks54393	30.9935	174.765	-1.32746	0.154841	-8.57308	1.0075e-17	5.38126e-16	99.8202	110.732	87.264	247.257	265.617	237.901
chr2	110392690	110393157	peaks54454	4.88809	43.913	-1.27463	0.318222	-4.00549	6.18896e-05	0.000307348	17.5123	31.3577	28.6895	70.0386	48.2941	67.5856
chr2	110527865	110528500	peaks54455	14.6304	83.6395	-1.30297	0.227493	-5.72753	1.01904e-08	1.0801e-07	46.4076	44.0967	54.9883	97.6295	121.741	136.973
chr2	113173185	113173507	peaks54515	4.97057	44.7937	-1.37652	0.300074	-4.58728	4.49049e-06	2.87365e-05	20.1392	27.4379	27.4941	67.9162	65.3982	60.3764
chr2	115621390	115621720	peaks54597	5.98074	36.1883	-1.19827	0.35446	-3.38055	0.000723401	0.0027118	21.8904	24.4982	19.1264	66.855	52.3186	32.4411
chr2	137581174	137582077	peaks55795	23.2089	132.21	-1.25158	0.187618	-6.67087	2.54294e-11	4.28642e-10	70.9249	96.0328	66.9423	212.238	183.115	164.008
chr2	139320646	139320966	peaks55822	6.02328	65.9859	-1.02918	0.246658	-4.17249	3.01294e-05	0.000161128	51.6613	44.0967	33.4711	94.446	87.533	84.7072
chr2	145213803	145214534	peaks55979	12.3247	86.0133	-1.043	0.220364	-4.73306	2.21155e-06	1.5054e-05	49.0345	57.8157	62.1607	136.894	105.643	104.532
chr2	148357689	148358579	peaks56112	7.13564	60.0518	-1.18441	0.309588	-3.82576	0.000130371	0.000597073	39.4027	53.896	15.5402	94.446	88.5391	68.4867
chr2	160075438	160076407	peaks56880	19.8557	126.846	-1.21608	0.181945	-6.68378	2.32849e-11	3.95075e-10	68.298	84.2737	76.5054	196.32	177.078	158.601
chr2	179687405	179687762	peaks57795	3.51244	47.6804	-1.6193	0.313109	-5.17169	2.31987e-07	1.92159e-06	20.1392	19.5985	31.0803	81.7117	79.484	54.0684
chr2	179705969	179706410	peaks57796	5.64003	56.1354	-1.01733	0.296355	-3.43282	0.000597345	0.00229506	34.149	46.0566	31.0803	81.7117	48.2941	95.5209
chr2	180883608	180884304	peaks57882	14.1696	96.2318	-1.2031	0.22304	-5.39409	6.88712e-08	6.27576e-07	49.0345	66.635	59.7699	100.813	156.956	144.183
chr2	4506788	4507188	peaks50277	1.4724	49.5208	1.15189	0.283764	4.05934	4.92125e-05	0.000250243	69.1737	79.3741	56.1837	30.7745	29.1777	32.4411
chr2	4987714	4988238	peaks50299	3.74214	60.8694	1.20555	0.260598	4.62609	3.72642e-06	2.42806e-05	91.9397	75.4544	87.264	31.8357	46.2818	32.4411
chr2	5161344	5161705	peaks50310	2.80994	47.8706	1.08826	0.305815	3.55857	0.000372884	0.00151964	63.92	82.3138	49.0113	32.8969	22.1348	36.9468
chr2	5162639	5163213	peaks50311	2.91344	63.0644	1.59654	0.281224	5.67709	1.37001e-08	1.42129e-07	93.6909	108.772	82.4824	19.1014	30.1838	44.1559
chr2	5367734	5368045	peaks50317	3.21779	22.5416	1.17787	0.427514	2.75516	0.00586642	0.0164952	30.6466	40.177	22.7126	13.7955	17.1041	10.8137
chr2	9774219	9775142	peaks50443	3.59286	71.9084	1.27698	0.24174	5.28245	1.27468e-07	1.10636e-06	91.9397	103.872	109.977	32.8969	51.3124	41.4525
chr2	9871001	9871401	peaks50451	3.51611	46.0258	1.08101	0.31096	3.47635	0.000508287	0.00199335	45.532	65.6551	76.5054	29.7133	36.2205	22.5285
chr2	9946261	9947162	peaks50458	9.98483	86.0513	1.05318	0.220623	4.77364	1.80924e-06	1.25436e-05	114.706	119.551	114.758	48.8148	47.2879	71.1901
chr2	10186647	10187113	peaks50478	3.31357	42.8318	1.04581	0.303079	3.45063	0.000559278	0.00216741	63.0443	58.7956	51.4021	23.3462	26.1593	34.2434
chr2	11360712	11361168	peaks50503	2.70921	40.403	1.05807	0.337142	3.13835	0.00169903	0.00568974	34.149	61.7354	68.1377	27.591	29.1777	21.6274
chr2	16642535	16643473	peaks50686	12.4494	87.7515	1.2629	0.216027	5.84605	5.03369e-09	5.64619e-08	132.218	110.732	129.103	44.57	51.3124	58.5742
chr2	16664695	16665434	peaks50688	4.54837	63.5881	1.28625	0.260455	4.93845	7.87458e-07	5.8942e-06	73.5517	92.1131	105.195	33.9581	44.2696	32.4411
chr2	17777909	17778352	peaks50724	3.59286	28.5306	1.18877	0.427472	2.78093	0.00542034	0.0154048	27.1441	43.1168	49.0113	23.3462	6.03676	22.5285
chr2	19319995	19320401	peaks50783	4.64606	27.194	1.55284	0.384622	4.03733	5.40628e-05	0.000272362	42.9052	39.1971	39.4481	15.9179	13.0796	12.616
chr2	21244326	21245415	peaks50869	8.38543	78.2478	1.15106	0.226774	5.07579	3.85895e-07	3.0682e-06	98.9446	102.892	121.931	53.0595	50.3063	42.3536
chr2	24414626	24415089	peaks50936	3.74214	49.954	1.23486	0.286536	4.3096	1.63549e-05	9.27794e-05	70.9249	62.7153	76.5054	31.8357	35.2144	22.5285
chr2	25637411	25637885	peaks51033	2.57216	69.8846	1.06143	0.234782	4.52091	6.15731e-06	3.83005e-05	100.696	94.073	88.4594	49.876	40.2451	45.9582
chr2	25966443	25967749	peaks51058	11.4912	207.237	1.00937	0.145654	6.92995	4.20994e-12	8.0767e-11	288.953	235.182	307.217	130.526	141.864	139.677
chr2	27405467	27406202	peaks51173	1.90322	57.4694	1.06128	0.287754	3.68814	0.000225899	0.000974798	57.7906	89.1733	86.0686	39.264	47.2879	25.2319
chr2	28407274	28408421	peaks51262	18.4889	141.853	1.05465	0.167527	6.29544	3.06537e-10	4.25693e-09	175.999	204.805	193.654	100.813	87.533	88.3118
chr2	28597345	28598853	peaks51281	8.34946	150.93	1.1726	0.164073	7.14686	8.87877e-13	1.91134e-11	197.889	203.825	225.93	100.813	82.5024	94.6198
chr2	28609293	28609978	peaks51283	6.72426	105.81	1.04783	0.197487	5.30581	1.12176e-07	9.8415e-07	143.601	134.25	150.62	54.1207	77.4717	74.7947
chr2	28743940	28744590	peaks51295	5.60901	67.9648	1.11774	0.254904	4.38493	1.16025e-05	6.78885e-05	91.9397	105.832	81.287	31.8357	56.3431	40.5513
chr2	29438373	29438928	peaks51344	4.61056	69.8651	1.05167	0.265277	3.96444	7.35691e-05	0.000358644	84.9347	118.571	78.8962	39.264	62.3798	35.1445
chr2	30056893	30057440	peaks51404	6.10261	130.659	1.03568	0.171518	6.03832	1.55723e-09	1.92139e-08	186.506	171.487	168.551	90.2012	82.5024	84.7072
chr2	30816794	30817632	peaks51482	5.00129	88.5454	1.04592	0.225947	4.62907	3.67303e-06	2.39606e-05	140.099	101.912	115.954	43.5088	69.4227	60.3764
chr2	31902106	31902442	peaks51575	4.26409	54.4876	1.05998	0.285034	3.71879	0.00020018	0.000875179	62.1687	98.9726	59.7699	33.9581	34.2083	37.8479
chr2	32439984	32440515	peaks51630	5.64593	82.3459	1.08162	0.249057	4.34287	1.40632e-05	8.08584e-05	91.0641	129.35	114.758	56.2431	68.4166	34.2434
chr2	32470804	32472297	peaks51633	39.6249	320.708	1.16436	0.116202	10.0202	1.24312e-23	2.21914e-21	429.927	487.024	413.608	197.381	188.146	208.164
chr2	32506816	32508132	peaks51638	14.6777	213.748	1.03582	0.146871	7.05258	1.75626e-12	3.58814e-11	253.929	299.858	309.608	115.67	152.931	150.491
chr2	33041587	33041965	peaks51699	2.90128	41.6553	1.15091	0.318605	3.61233	0.000303454	0.001266	56.915	64.6752	50.2067	31.8357	29.1777	17.1217
chr2	34262436	34263350	peaks51785	3.74214	62.8195	1.0213	0.249211	4.09812	4.16511e-05	0.000215295	89.3128	73.4945	89.6548	40.3252	46.2818	37.8479
chr2	34604342	34605510	peaks51803	8.85288	173.506	1.21029	0.167365	7.23145	4.77878e-13	1.08291e-11	285.451	199.905	241.47	93.3848	112.686	108.137
chr2	34893085	34893560	peaks51829	4.64606	35.839	1.14054	0.338277	3.37161	0.000747296	0.00278881	62.1687	41.1569	44.2297	24.4074	24.147	18.924
chr2	34979206	34980501	peaks51841	24.9274	212.275	1.5385	0.146567	10.4969	8.92589e-26	2.40932e-23	285.451	350.814	310.803	115.67	112.686	98.2244
chr2	35526750	35527125	peaks51896	8.81804	68.872	1.21098	0.240119	5.04327	4.5765e-07	3.58688e-06	91.0641	106.812	90.8502	36.0805	44.2696	44.1559
chr2	37730960	37731991	peaks51995	20.0126	190.27	1.02922	0.151141	6.80971	9.7799e-12	1.76716e-10	274.068	263.6	228.321	106.119	138.845	130.665
chr2	38084940	38085469	peaks52010	8.81804	70.267	1.33734	0.23986	5.57551	2.46809e-08	2.44579e-07	97.1934	107.792	96.8272	39.264	46.2818	34.2434
chr2	38933624	38934559	peaks52089	23.677	186.482	1.02177	0.154922	6.59538	4.24157e-11	6.86575e-10	278.446	262.62	207.999	114.609	122.747	132.468
chr2	46370892	46371794	peaks52207	18.4889	129.366	1.02425	0.183785	5.57308	2.50274e-08	2.47501e-07	154.108	195.985	169.746	99.7519	84.5146	72.0913
chr2	49076387	49076855	peaks52244	3.31357	44.3221	1.05402	0.296653	3.55304	0.000380803	0.00154765	69.1737	59.7755	50.2067	30.7745	27.1654	28.8365
chr2	49338836	49339513	peaks52250	3.665	56.0277	1.07711	0.306463	3.51465	0.000440335	0.00175781	81.4323	97.9927	47.8159	40.3252	44.2696	24.3308
chr2	50535622	50536012	peaks52316	3.665	34.0202	1.03341	0.350264	2.95038	0.0031738	0.00976222	51.6613	53.896	31.0803	26.5298	21.1287	19.8251
chr2	51467163	51468147	peaks52352	19.2881	153.444	1.03643	0.164433	6.30304	2.91857e-10	4.06991e-09	211.023	215.584	191.264	115.67	100.613	86.5095
chr2	51953692	51954275	peaks52365	4.61056	70.0958	1.02568	0.243266	4.2163	2.48342e-05	0.000135103	98.9446	103.872	78.8962	39.264	56.3431	43.2548
chr2	52618850	52619179	peaks52401	2.74403	34.02	1.18852	0.336449	3.53256	0.000411561	0.00165608	42.9052	49.9763	49.0113	20.1626	23.1409	18.924
chr2	54408875	54409449	peaks52468	7.15645	61.0363	1.13644	0.262958	4.32176	1.54788e-05	8.82016e-05	100.696	68.5949	82.4824	36.0805	34.2083	44.1559
chr2	58189060	58189500	peaks52522	4.97546	42.9175	1.01386	0.306857	3.30401	0.000953122	0.00345175	50.7857	49.9763	71.7239	27.591	32.196	25.2319
chr2	61738419	61740269	peaks52747	52.9417	315.239	1.0933	0.115685	9.45066	3.36687e-21	3.61005e-19	408.913	462.525	415.998	198.443	216.317	189.24
chr2	62519493	62520212	peaks52768	7.69816	58.6826	1.06583	0.274267	3.8861	0.000101867	0.000479326	103.323	61.7354	72.9193	35.0193	41.2512	37.8479
chr2	65182431	65183528	peaks52819	7.69816	89.4543	1.28039	0.219804	5.82513	5.70675e-09	6.32505e-08	140.974	110.732	127.908	57.3043	58.3553	41.4525
chr2	71670189	71670925	peaks53076	8.25208	74.8699	1.15156	0.229154	5.02527	5.0272e-07	3.90848e-06	105.074	113.671	90.8502	46.6924	44.2696	48.6616
chr2	72015833	72016211	peaks53103	2.296	34.1806	1.06159	0.344878	3.07815	0.00208287	0.00678335	51.6613	34.2974	52.5975	25.4686	22.1348	18.924
chr2	72856161	72856514	peaks53154	3.21779	50.6997	1.19383	0.278583	4.28536	1.82446e-05	0.000102363	63.92	71.5346	76.5054	31.8357	26.1593	34.2434
chr2	73023737	73024263	peaks53165	17.746	95.4322	1.13099	0.202731	5.57878	2.42214e-08	2.40404e-07	139.223	134.25	119.54	54.1207	62.3798	63.0799
chr2	73561352	73561988	peaks53205	8.81964	79.3927	1.08961	0.222232	4.90303	9.43712e-07	6.95242e-06	99.8202	114.651	109.977	43.5088	54.3308	54.0684
chr2	75623525	75624884	peaks53269	12.1463	159.518	1.00846	0.157602	6.3988	1.56604e-10	2.29242e-09	206.645	218.524	213.976	118.853	94.5759	104.532
chr2	78399052	78399999	peaks53408	19.2881	143.197	1.00415	0.164419	6.10729	1.01338e-09	1.28809e-08	185.631	191.086	197.241	87.0176	94.5759	103.631
chr2	78894534	78895371	peaks53422	3.31357	56.2612	1.0951	0.282327	3.87883	0.000104961	0.000491953	81.4323	86.2335	62.1607	24.4074	47.2879	36.0456
chr2	79785209	79785863	peaks53461	6.65352	72.8703	1.04183	0.237882	4.37961	1.18892e-05	6.94008e-05	85.8104	95.0529	113.563	48.8148	54.3308	39.6502
chr2	80855121	80855497	peaks53502	5.61998	54.5649	1.15718	0.293155	3.94732	7.90304e-05	0.000382104	70.0493	88.1934	68.1377	19.1014	42.2573	39.6502
chr2	81825794	81826424	peaks53513	9.98483	65.6606	1.43766	0.248838	5.77749	7.5824e-09	8.22641e-08	98.9446	104.852	83.6778	35.0193	37.2267	34.2434
chr2	91125067	91126021	peaks53725	10.3199	135.084	1.39726	0.188518	7.41183	1.24565e-13	3.12599e-12	171.621	233.223	182.896	61.549	85.5207	75.6958
chr2	91438643	91439427	peaks53750	6.02966	74.7513	1.1477	0.231669	4.95406	7.26806e-07	5.48424e-06	88.4372	110.732	109.977	50.9371	44.2696	44.1559
chr2	91446427	91446992	peaks53753	4.62772	83.2875	1.04319	0.225315	4.62991	3.65821e-06	2.38732e-05	102.447	138.17	95.6318	55.1819	53.3247	54.9696
chr2	91504907	91505248	peaks53759	3.21779	33.1528	1.36732	0.356091	3.8398	0.000123133	0.000567409	42.0296	53.896	47.8159	12.7343	18.1103	24.3308
chr2	93321893	93322296	peaks53905	4.06196	49.6143	1.34994	0.310124	4.3529	1.34345e-05	7.75895e-05	50.7857	77.4142	86.0686	20.1626	36.2205	27.0342
chr2	101733421	101733940	peaks54056	4.12953	71.1314	1.01592	0.252528	4.02299	5.74628e-05	0.000287577	86.686	119.551	78.8962	58.3655	38.2328	45.057
chr2	101807687	101808433	peaks54063	6.11146	53.3771	1.48332	0.299674	4.94979	7.4292e-07	5.59535e-06	86.686	89.1733	59.7699	20.1626	39.2389	25.2319
chr2	105058149	105059212	peaks54275	17.1451	115.426	1.12103	0.204301	5.48715	4.0846e-08	3.88591e-07	133.094	145.029	197.241	78.5281	59.3615	79.3004
chr2	107119234	107119720	peaks54346	1.90322	33.1274	1.04192	0.346497	3.007	0.00263838	0.00833007	43.7808	41.1569	49.0113	15.9179	28.1715	20.7262
chr2	109578768	109579317	peaks54400	6.11146	66.0617	1.05244	0.261132	4.03029	5.57072e-05	0.000279667	104.198	92.1131	70.5285	37.1417	56.3431	36.0456
chr2	110169781	110170193	peaks54442	5.21483	54.1262	1.26312	0.271197	4.65759	3.19935e-06	2.1128e-05	68.298	76.4343	84.8732	31.8357	28.1715	35.1445
chr2	112761918	112762338	peaks54512	7.79445	71.5405	1.05426	0.24618	4.28246	1.84838e-05	0.000103578	82.3079	91.1332	117.149	36.0805	50.3063	52.2662
chr2	113633705	113635555	peaks54543	12.9228	172.336	1.02247	0.152709	6.69555	2.14859e-11	3.66402e-10	251.302	209.704	231.907	112.486	109.668	118.951
chr2	113780764	113781846	peaks54553	7.69816	101.477	1.00485	0.205157	4.89794	9.68485e-07	7.10914e-06	112.954	144.049	149.425	73.2221	72.4411	56.7719
chr2	115948830	115949628	peaks54605	11.5308	94.0924	1.2576	0.223051	5.6382	1.71834e-08	1.74983e-07	105.95	153.848	138.666	61.549	43.2634	61.2776
chr2	117582321	117582624	peaks54671	4.61056	24.9806	1.14317	0.424173	2.69506	0.00703754	0.0192395	35.9003	44.0967	22.7126	18.0402	20.1225	9.01141
chr2	121555009	121555395	peaks54972	6.97065	58.2009	1.28615	0.282499	4.55277	5.2945e-06	3.33622e-05	74.4273	108.772	64.5515	29.7133	31.1899	40.5513
chr2	121660727	121661704	peaks54991	4.44712	81.1064	1.09561	0.230169	4.76002	1.93573e-06	1.33333e-05	91.9397	115.631	124.321	59.4267	41.2512	54.0684
chr2	121687211	121688666	peaks54995	9.73957	203.532	1.07499	0.141662	7.58838	3.23929e-14	9.10999e-13	294.207	252.821	280.918	125.22	141.864	126.16
chr2	121713686	121714413	peaks54999	4.29207	77.9754	1.09001	0.234784	4.64261	3.44029e-06	2.25725e-05	100.696	97.0127	120.735	44.57	63.386	41.4525
chr2	121719894	121720456	peaks55000	1.69662	65.6687	1.1889	0.246201	4.82898	1.37237e-06	9.74214e-06	91.0641	80.354	102.804	36.0805	42.2573	41.4525
chr2	121731968	121732577	peaks55001	3.74214	38.3082	1.22157	0.334456	3.6524	0.000259799	0.00110279	58.6663	40.177	62.1607	18.0402	29.1777	21.6274
chr2	121749068	121749471	peaks55003	2.55442	24.607	1.13127	0.408636	2.76842	0.00563296	0.0159197	23.6416	36.2573	41.8389	13.7955	14.0858	18.0228
chr2	121768761	121769172	peaks55007	3.08553	35.6711	1.3935	0.332102	4.19599	2.71678e-05	0.000146516	56.915	48.9963	49.0113	20.1626	19.1164	19.8251
chr2	124485194	124486855	peaks55094	38.4011	265.372	1.0589	0.128082	8.26736	1.36954e-16	6.00511e-15	351.122	387.071	338.298	151.75	172.048	191.943
chr2	125217432	125217847	peaks55129	3.803	74.8058	1.1574	0.235796	4.90848	9.17844e-07	6.77694e-06	92.8153	113.671	104	40.3252	41.2512	56.7719
chr2	125330494	125331747	peaks55139	9.98483	139.41	1.01401	0.167972	6.03679	1.57213e-09	1.93835e-08	190.884	200.885	167.356	91.2624	90.5514	95.5209
chr2	126187930	126188506	peaks55192	4.64606	54.1545	1.0982	0.278218	3.94727	7.90467e-05	0.000382133	77.0542	74.4744	69.3331	45.6312	33.2022	25.2319
chr2	127000494	127000861	peaks55239	4.16478	67.7054	1.17144	0.245921	4.76347	1.90292e-06	1.31246e-05	81.4323	90.1533	109.977	42.4476	45.2757	36.9468
chr2	128537035	128538201	peaks55342	32.3456	173.832	1.22749	0.157363	7.80038	6.17221e-15	1.96967e-13	225.033	260.66	245.057	98.6907	120.735	92.8175
chr2	128709279	128709939	peaks55362	4.54837	64.2988	1.16805	0.249442	4.68267	2.83169e-06	1.89096e-05	81.4323	85.2536	100.413	45.6312	35.2144	37.8479
chr2	128873179	128873989	peaks55380	7.79445	78.0435	1.047	0.234286	4.4689	7.86232e-06	4.77267e-05	108.576	102.892	104	40.3252	67.4105	45.057
chr2	129269392	129270727	peaks55407	14.9951	177.164	1.07069	0.157648	6.79163	1.10877e-11	1.98459e-10	218.904	255.761	245.057	118.853	129.79	94.6198
chr2	131222795	131224560	peaks55524	22.8752	222.024	1.05833	0.137798	7.6803	1.58713e-14	4.69201e-13	271.441	316.516	311.999	159.179	137.839	135.171
chr2	131745270	131746719	peaks55559	19.5384	212.289	1.45758	0.153927	9.46928	2.81787e-21	3.06712e-19	306.466	321.416	304.826	115.67	138.845	86.5095
chr2	132390210	132390744	peaks55627	3.665	31.5099	1.42496	0.371364	3.83708	0.000124504	0.000572963	47.2833	57.8157	32.2757	20.1626	17.1041	14.4183
chr2	132524285	132525012	peaks55633	10.5128	72.6915	1.19857	0.249435	4.80515	1.54636e-06	1.08692e-05	78.8054	98.9726	126.712	38.2029	49.3002	44.1559
chr2	132583464	132584693	peaks55637	25.4849	171.734	1.04762	0.164292	6.37656	1.81113e-10	2.62334e-09	246.924	195.985	251.033	131.588	106.649	98.2244
chr2	132591917	132592308	peaks55639	2.49099	39.8248	1.03397	0.321594	3.21514	0.00130379	0.00452446	42.9052	54.8759	63.3561	21.2238	24.147	32.4411
chr2	135885173	135885824	peaks55746	3.45563	57.1968	1.08385	0.266484	4.06724	4.75741e-05	0.000242574	93.6909	74.4744	64.5515	36.0805	39.2389	35.1445
chr2	138432130	138433483	peaks55817	20.0009	189.431	1.02163	0.14681	6.95882	3.43141e-12	6.68372e-11	242.546	244.002	274.941	139.016	120.735	115.346
chr2	141830811	141831231	peaks55871	2.50606	29.6982	1.57075	0.399465	3.93214	8.41939e-05	0.000404177	61.2931	37.2372	34.6665	9.55071	20.1225	15.3194
chr2	143724067	143725183	peaks55898	10.8777	117.938	1.03376	0.188496	5.48427	4.15191e-08	3.94249e-07	150.606	154.828	170.942	61.549	80.4901	89.2129
chr2	143978044	143978894	peaks55918	3.97848	80.7271	1.52747	0.248898	6.13693	8.41303e-10	1.08345e-08	117.333	110.732	131.494	32.8969	60.3676	31.5399
chr2	144621525	144622087	peaks55964	3.31357	48.8406	1.01329	0.284719	3.55892	0.000372378	0.00151776	69.1737	60.7555	65.7469	32.8969	39.2389	25.2319
chr2	146278197	146278669	peaks56030	3.14179	51.7135	1.01694	0.284778	3.571	0.000355616	0.00145747	74.4273	50.9562	82.4824	36.0805	31.1899	35.1445
chr2	146436776	146437339	peaks56035	3.59286	47.9409	1.24688	0.292977	4.25592	2.08194e-05	0.000115337	61.2931	58.7956	82.4824	28.6521	31.1899	25.2319
chr2	146886195	146886701	peaks56054	6.62744	44.7368	1.40507	0.328035	4.2833	1.84142e-05	0.000103223	88.4372	44.0967	62.1607	21.2238	28.1715	24.3308
chr2	148443197	148444449	peaks56122	19.0166	313.37	1.25239	0.116589	10.7419	6.46689e-27	2.21462e-24	438.684	410.589	475.768	176.158	195.189	183.833
chr2	150914831	150915193	peaks56196	1.35751	37.2147	1.15487	0.370854	3.11408	0.00184517	0.00611266	47.2833	36.2573	70.5285	24.4074	32.196	12.616
chr2	150982564	150983125	peaks56200	9.39572	59.3456	1.02909	0.265222	3.88012	0.000104405	0.000489668	98.9446	72.5146	66.9423	39.264	43.2634	35.1445
chr2	151925848	151926281	peaks56237	3.51611	59.9815	1.2645	0.274123	4.61289	3.97105e-06	2.57164e-05	68.298	86.2335	100.413	25.4686	36.2205	43.2548
chr2	152524799	152525998	peaks56296	8.81804	109.086	1.09664	0.190371	5.76056	8.38356e-09	9.01691e-08	145.352	138.17	162.574	68.9774	75.4595	63.981
chr2	152529020	152529561	peaks56297	27.5835	120.124	1.19015	0.214604	5.54583	2.92561e-08	2.85534e-07	154.108	210.684	136.275	54.1207	92.5636	72.9924
chr2	152599798	152600454	peaks56303	13.7432	128.734	1.01517	0.178309	5.69331	1.24596e-08	1.30198e-07	189.133	170.507	156.597	77.4669	97.5943	81.1027
chr2	152603774	152604482	peaks56305	9.54131	127.648	1.00464	0.178084	5.6414	1.68671e-08	1.72041e-07	184.755	151.889	174.528	89.14	75.4595	90.1141
chr2	153045909	153046397	peaks56363	3.19933	46.0065	1.13087	0.300396	3.7646	0.000166819	0.000742745	51.6613	60.7555	77.7008	24.4074	28.1715	33.3422
chr2	153375487	153375874	peaks56396	3.62488	34.7367	1.38035	0.342382	4.03161	5.5396e-05	0.000278348	52.537	42.1368	56.1837	15.9179	19.1164	22.5285
chr2	153425415	153426233	peaks56402	22.9113	193.154	1.04902	0.151375	6.92996	4.20971e-12	8.0767e-11	246.048	287.119	248.643	126.282	106.649	144.183
chr2	153548232	153550057	peaks56416	63.0462	747.356	1.0419	0.0807309	12.9058	4.17281e-38	1.23567e-34	976.312	1070.08	973.054	443.578	502.057	519.057
chr2	154833095	154834698	peaks56514	3.70042	128.404	1.1421	0.176525	6.46992	9.80549e-11	1.48904e-09	174.248	161.688	194.85	75.3445	80.4901	83.8061
chr2	154835365	154835905	peaks56515	1.38163	39.8729	1.09605	0.319327	3.43237	0.000598328	0.00229822	58.6663	42.1368	62.1607	25.4686	29.1777	21.6274
chr2	155287015	155287946	peaks56547	11.196	81.9318	1.04762	0.236616	4.42749	9.53342e-06	5.68359e-05	140.099	83.2938	107.586	54.1207	53.3247	53.1673
chr2	155333466	155334070	peaks56553	7.55891	71.3135	1.49382	0.243218	6.1419	8.15388e-10	1.0529e-08	92.8153	121.511	101.609	33.9581	39.2389	38.7491
chr2	155710183	155710750	peaks56590	9.51547	107.917	1.38701	0.199875	6.9394	3.93767e-12	7.58615e-11	171.621	143.069	153.011	64.7326	66.4043	48.6616
chr2	156432764	156433689	peaks56669	11.0429	128.177	1.02767	0.183955	5.58654	2.31636e-08	2.30701e-07	164.616	183.246	168.551	64.7326	99.6065	88.3118
chr2	156881813	156882902	peaks56715	17.5146	151.63	1.05612	0.167063	6.32168	2.58742e-10	3.63887e-09	220.655	183.246	210.39	88.0788	113.692	93.7186
chr2	158105659	158106323	peaks56798	10.2463	115.647	1.33842	0.209446	6.39028	1.65583e-10	2.41206e-09	129.591	157.768	210.39	72.161	65.3982	58.5742
chr2	160797044	160797464	peaks56907	6.68904	64.9482	1.24262	0.246579	5.03946	4.66855e-07	3.65618e-06	101.571	86.2335	86.0686	35.0193	40.2451	40.5513
chr2	161165212	161165822	peaks56929	2.90128	48.4547	1.12745	0.296271	3.80547	0.000141538	0.000642465	74.4273	64.6752	59.7699	32.8969	38.2328	20.7262
chr2	163031206	163032117	peaks56960	7.21707	106.869	1.00853	0.198646	5.07703	3.83371e-07	3.04838e-06	144.477	122.491	161.379	71.0998	80.4901	61.2776
chr2	163540555	163541210	peaks56997	7.79445	84.6408	1.38449	0.230457	6.00758	1.88313e-09	2.28927e-08	119.959	109.752	137.471	42.4476	60.3676	37.8479
chr2	165121317	165121621	peaks57145	3.12343	61.4397	1.10268	0.271791	4.05709	4.9688e-05	0.000252393	83.1835	86.2335	82.4824	40.3252	24.147	52.2662
chr2	166339840	166340313	peaks57251	1.90322	21.8128	1.48771	0.449482	3.30983	0.000933516	0.00339026	27.1441	25.4781	44.2297	7.42833	13.0796	13.5171
chr2	167303533	167303923	peaks57337	1.72549	44.7203	1.10215	0.310371	3.55107	0.000383664	0.00155758	58.6663	76.4343	47.8159	31.8357	21.1287	32.4411
chr2	167510599	167510972	peaks57364	2.78839	35.5782	1.05739	0.342625	3.08613	0.00202782	0.00663088	50.7857	59.7755	33.4711	20.1626	23.1409	26.1331
chr2	167783269	167783637	peaks57406	8.81718	51.508	1.05261	0.287788	3.65761	0.000254581	0.00108343	79.681	55.8558	72.9193	27.591	43.2634	29.7376
chr2	168023873	168024278	peaks57442	3.22775	33.7983	1.17596	0.371362	3.16661	0.00154228	0.00523531	36.7759	58.7956	45.4251	10.6119	24.147	27.0342
chr2	168154239	168155130	peaks57461	41.7205	303.269	1.17528	0.120967	9.71571	2.58429e-22	3.43715e-20	391.4	453.706	417.194	172.974	177.078	207.262
chr2	169163598	169163971	peaks57521	4.12953	37.0343	1.08682	0.33589	3.23564	0.00121369	0.00424914	45.532	62.7153	43.0343	20.1626	20.1225	30.6388
chr2	169712760	169713489	peaks57532	6.11146	56.8475	1.07897	0.293186	3.68015	0.000233097	0.00100174	94.5665	86.2335	50.2067	28.6521	46.2818	35.1445
chr2	170476184	170476740	peaks57598	3.74214	50.9959	1.40694	0.291035	4.83425	1.33649e-06	9.51497e-06	77.9298	76.4343	68.1377	18.0402	31.1899	34.2434
chr2	172084422	172085189	peaks57617	7.24469	70.3843	1.08372	0.252677	4.28897	1.79507e-05	0.000100888	95.4421	103.872	87.264	38.2029	62.3798	35.1445
chr2	173593876	173594990	peaks57691	15.0753	146.371	1.10086	0.170529	6.45555	1.07824e-10	1.62563e-09	216.277	198.925	182.896	91.2624	108.662	80.2015
chr2	178713945	178715103	peaks57790	4.64606	78.8482	1.09943	0.230974	4.75997	1.93625e-06	1.33352e-05	122.586	85.2536	114.758	50.9371	47.2879	52.2662
chr2	180319763	180320200	peaks57842	3.31357	37.1083	1.17814	0.327029	3.60254	0.00031512	0.00130924	58.6663	44.0967	51.4021	24.4074	25.1532	18.924
chr2	181537685	181537987	peaks57944	5.10764	44.037	1.0907	0.31522	3.46011	0.00053995	0.00210091	67.4224	62.7153	49.0113	31.8357	35.2144	18.0228
chr3	8334679	8335229	peaks58038	11.6315	78.2911	-1.37427	0.231171	-5.94481	2.76775e-09	3.25123e-08	45.532	44.0967	40.6435	129.465	112.686	97.3232
chr3	14848729	14849131	peaks58209	5.42604	51.2333	-1.26065	0.283244	-4.45075	8.5572e-06	5.15268e-05	31.5222	24.4982	34.6665	83.834	64.3921	68.4867
chr3	31006259	31006666	peaks58605	10.9504	63.4216	-1.0531	0.280676	-3.75201	0.000175426	0.000776463	42.0296	50.9562	29.8849	116.731	72.4411	68.4867
chr3	36095415	36095727	peaks58736	11.8128	67.1703	-1.08538	0.242917	-4.46812	7.89087e-06	4.78769e-05	49.0345	39.1971	40.6435	82.7729	89.5452	101.829
chr3	43536372	43537283	peaks58983	6.02328	76.4244	-1.19794	0.244642	-4.89669	9.74624e-07	7.15004e-06	35.0246	57.8157	46.6205	106.119	123.754	89.2129
chr3	44383438	44384436	peaks58989	24.0424	126.97	-1.08605	0.190957	-5.68739	1.28998e-08	1.34407e-07	70.0493	100.932	72.9193	183.586	146.894	187.437
chr3	58341985	58342684	peaks59414	33.4444	153.419	-1.00531	0.17335	-5.79932	6.65824e-09	7.30086e-08	79.681	116.611	111.172	181.464	215.311	216.274
chr3	65558794	65559995	peaks59643	5.27535	218.436	-1.06038	0.135285	-7.83812	4.57354e-15	1.49021e-13	140.974	151.889	131.494	278.032	301.838	306.388
chr3	78308950	78309255	peaks59900	6.76274	46.047	-1.1879	0.302396	-3.92831	8.55467e-05	0.000410046	37.6515	25.4781	20.3218	59.4267	69.4227	63.981
chr3	80630859	80631935	peaks59984	37.1923	168.006	-1.05291	0.185678	-5.67059	1.42304e-08	1.47038e-07	121.711	78.3941	127.908	247.257	252.538	180.228
chr3	82260424	82261014	peaks60034	13.1993	76.2733	-1.48042	0.232169	-6.37648	1.81207e-10	2.62432e-09	39.4027	35.2774	46.6205	113.547	105.643	117.148
chr3	82301848	82302213	peaks60037	17.6175	80.6088	-1.0118	0.226541	-4.46631	7.95812e-06	4.82326e-05	59.5419	40.177	60.9653	101.874	106.649	114.445
chr3	90556092	90556555	peaks60605	6.55142	47.7202	-1.05007	0.302749	-3.46846	0.000523457	0.00204583	29.7709	40.177	22.7126	80.6505	55.337	57.673
chr3	92851338	92851792	peaks60651	5.64003	51.8454	-1.33888	0.286371	-4.67533	2.93488e-06	1.9543e-05	25.3929	34.2974	28.6895	71.0998	62.3798	89.2129
chr3	106960706	106961143	peaks61554	6.76274	52.9674	-1.56688	0.276461	-5.66765	1.44773e-08	1.49391e-07	27.1441	24.4982	28.6895	79.5893	79.484	78.3993
chr3	110721373	110721717	peaks61765	2.47061	33.9017	-1.28566	0.339486	-3.78709	0.000152423	0.000686113	17.5123	22.5383	19.1264	49.876	49.3002	45.057
chr3	125843040	125843919	peaks62182	10.7945	89.3051	-1.19893	0.217435	-5.51398	3.50814e-08	3.37577e-07	63.0443	58.7956	39.4481	123.098	129.79	121.654
chr3	127974651	127975068	peaks62276	15.3619	62.7666	-1.38261	0.252959	-5.46575	4.60941e-08	4.34211e-07	30.6466	38.2171	35.8619	87.0176	87.533	97.3232
chr3	131550279	131550603	peaks62409	5.64003	37.1395	-1.45042	0.337447	-4.29822	1.72173e-05	9.71731e-05	19.2635	14.6989	26.2987	51.9983	49.3002	61.2776
chr3	131776642	131777312	peaks62424	2.91505	43.9629	-1.58529	0.323414	-4.90175	9.49851e-07	6.99236e-06	19.2635	28.4179	17.931	83.834	59.3615	54.9696
chr3	138820752	138821105	peaks62687	7.66737	60.0257	-1.31258	0.283393	-4.63165	3.62764e-06	2.36875e-05	42.9052	41.1569	17.931	96.5683	80.4901	81.1027
chr3	141167828	141168505	peaks62712	23.2753	118.752	-1.45827	0.199395	-7.31345	2.60372e-13	6.174e-12	83.1835	53.896	51.4021	179.341	177.078	167.612
chr3	143461898	143462256	peaks62808	3.37982	32.2499	-1.16529	0.36795	-3.16698	0.0015403	0.00522895	15.7611	14.6989	29.8849	48.8148	48.2941	36.0456
chr3	147602559	147603439	peaks63045	45.589	207.041	-1.02196	0.141514	-7.22162	5.13719e-13	1.15813e-11	134.845	132.29	143.448	282.277	247.507	301.882
chr3	151949892	151950541	peaks63118	11.8128	76.0618	-1.26321	0.263729	-4.78979	1.66953e-06	1.16576e-05	30.6466	50.9562	53.7929	98.6907	83.5085	138.776
chr3	152274533	152275435	peaks63152	24.9135	136.539	-1.02468	0.176445	-5.8074	6.34496e-09	6.97634e-08	93.6909	90.1533	86.0686	151.75	200.219	197.35
chr3	155593548	155593928	peaks63250	3.12343	29.5941	-1.14926	0.371535	-3.09329	0.00197952	0.00649215	22.766	16.6588	15.5402	32.8969	39.2389	50.4639
chr3	155803600	155804400	peaks63251	7.13564	63.3549	-1.76045	0.272607	-6.45783	1.06212e-10	1.60373e-09	20.1392	30.3777	37.0573	108.241	99.6065	84.7072
chr3	156595535	156596568	peaks63253	19.1698	125.224	-1.10576	0.191263	-5.78137	7.40929e-09	8.05161e-08	65.6712	91.1332	82.4824	159.179	151.925	200.954
chr3	5294484	5294896	peaks57992	1.53168	23.4788	1.3436	0.441689	3.04196	0.00235045	0.00753945	30.6466	21.5584	49.0113	16.979	10.0613	12.616
chr3	5376146	5376751	peaks57996	4.18654	40.2272	1.07572	0.308413	3.48794	0.000486762	0.00191881	62.1687	49.9763	51.4021	26.5298	25.1532	26.1331
chr3	7589162	7590356	peaks58023	22.2623	130.601	1.10961	0.196086	5.65878	1.52456e-08	1.56632e-07	171.621	207.744	155.402	76.4057	106.649	65.7833
chr3	7965048	7966025	peaks58027	11.8176	96.6092	1.74984	0.225816	7.74895	9.2656e-15	2.85197e-13	169.869	130.33	147.034	42.4476	33.2022	56.7719
chr3	9439526	9440550	peaks58104	3.59286	79.3108	1.02854	0.234642	4.38345	1.16813e-05	6.8306e-05	80.5567	119.551	119.54	56.2431	51.3124	48.6616
chr3	9785480	9785969	peaks58131	6.11146	40.4504	1.04686	0.317693	3.2952	0.000983527	0.00354592	65.6712	46.0566	51.4021	32.8969	24.147	22.5285
chr3	9886934	9887247	peaks58134	2.3778	33.8389	1.14338	0.375582	3.04429	0.00233228	0.00748761	26.2685	64.6752	49.0113	21.2238	21.1287	20.7262
chr3	10085448	10085893	peaks58145	6.62744	44.6149	1.29293	0.296351	4.36286	1.28375e-05	7.44745e-05	70.0493	63.6952	56.1837	25.4686	26.1593	26.1331
chr3	10206948	10208820	peaks58148	7.24469	145.281	1.07287	0.175721	6.10554	1.02451e-09	1.30157e-08	194.387	209.704	186.482	79.5893	117.717	83.8061
chr3	10321745	10322384	peaks58157	6.65352	73.82	1.11642	0.230627	4.8408	1.2932e-06	9.22826e-06	99.8202	102.892	100.413	51.9983	38.2328	49.5627
chr3	11357306	11357927	peaks58186	5.1204	54.4697	1.18569	0.316821	3.74246	0.000182227	0.000803634	83.1835	66.635	77.7008	31.8357	16.098	51.365
chr3	15041069	15041603	peaks58220	9.39572	60.6059	1.03511	0.267546	3.86891	0.000109321	0.000510206	87.5616	69.5748	87.264	48.8148	27.1654	43.2548
chr3	19230031	19230395	peaks58266	3.665	35.2315	1.19334	0.344999	3.45896	0.000542258	0.00210908	36.7759	57.8157	52.5975	25.4686	17.1041	21.6274
chr3	20926067	20926961	peaks58328	18.5645	117.554	1.15008	0.191411	6.00843	1.87323e-09	2.27861e-08	157.611	172.467	155.402	91.2624	66.4043	62.1787
chr3	22127212	22127603	peaks58365	3.74214	38.7763	1.22491	0.326423	3.75254	0.000175054	0.000775092	60.4175	62.7153	39.4481	24.4074	23.1409	22.5285
chr3	25934681	25935401	peaks58402	1.90322	34.2174	1.05672	0.373007	2.83298	0.00461168	0.0134307	38.5271	32.3376	68.1377	19.1014	29.1777	18.0228
chr3	27071689	27072104	peaks58420	4.61056	57.4143	1.33539	0.271834	4.91253	8.99093e-07	6.64824e-06	64.7956	96.0328	86.0686	33.9581	31.1899	32.4411
chr3	28176122	28176870	peaks58528	7.15645	88.2998	1.01888	0.206437	4.93556	7.99199e-07	5.97098e-06	121.711	120.531	112.367	58.3655	57.3492	59.4753
chr3	28392377	28392728	peaks58534	4.61056	24.8412	1.01105	0.460942	2.19345	0.0282749	0.0618944	21.0148	54.8759	23.908	14.8567	10.0613	24.3308
chr3	30870184	30870797	peaks58593	13.6752	135.743	1.28166	0.173973	7.36698	1.74531e-13	4.27442e-12	184.755	205.785	186.482	87.0176	68.4166	82.0038
chr3	35903794	35904447	peaks58727	10.2186	75.5338	1.40273	0.250428	5.60134	2.12697e-08	2.13167e-07	107.701	123.471	96.8272	49.876	48.2941	27.0342
chr3	37575635	37576127	peaks58810	3.14179	37.5303	1.17059	0.323438	3.6192	0.000295514	0.0012362	49.0345	46.0566	60.9653	25.4686	21.1287	22.5285
chr3	37692821	37693312	peaks58819	2.70921	23.3444	1.05962	0.439832	2.40914	0.0159904	0.0384299	19.2635	36.2573	39.4481	9.55071	21.1287	14.4183
chr3	38299398	38300808	peaks58858	38.303	291.93	1.13292	0.121096	9.35553	8.31838e-21	8.17084e-19	415.042	399.81	388.504	183.586	160.98	203.658
chr3	38339869	38340712	peaks58859	12.4494	81.5269	1.09144	0.234378	4.65678	3.21195e-06	2.12056e-05	131.342	109.752	90.8502	57.3043	59.3615	40.5513
chr3	38624500	38626268	peaks58877	23.9274	202.448	1.12431	0.147712	7.61152	2.70897e-14	7.71772e-13	267.938	304.757	260.597	119.915	113.692	147.787
chr3	39779695	39780367	peaks58896	6.14726	72.4767	1.05776	0.260919	4.054	5.03491e-05	0.000255493	80.5567	115.631	98.0226	29.7133	61.3737	49.5627
chr3	39979800	39980645	peaks58902	12.4494	92.1854	1.94345	0.220335	8.82047	1.13983e-18	7.50557e-17	142.725	158.748	137.471	33.9581	43.2634	36.9468
chr3	41491572	41492780	peaks58959	7.71791	96.2851	1.19676	0.203739	5.87398	4.25449e-09	4.82702e-08	135.72	118.571	148.229	58.3655	57.3492	59.4753
chr3	57533201	57533744	peaks59373	5.4763	44.8266	1.06687	0.318712	3.34743	0.000815643	0.00301028	63.92	61.7354	56.1837	21.2238	44.2696	21.6274
chr3	58631425	58632263	peaks59441	6.82352	81.5529	1.64142	0.226446	7.24865	4.20952e-13	9.62797e-12	126.089	127.39	117.149	40.3252	34.2083	44.1559
chr3	63816606	63817177	peaks59578	10.585	74.388	1.03132	0.236715	4.35682	1.31967e-05	7.63384e-05	118.208	94.073	87.264	47.7536	42.2573	56.7719
chr3	66131913	66132805	peaks59689	4.12953	60.661	1.39259	0.272004	5.11975	3.05941e-07	2.47452e-06	78.8054	105.832	78.8962	26.5298	43.2634	30.6388
chr3	68662607	68663034	peaks59763	4.18654	50.5846	1.28198	0.289283	4.43159	9.35411e-06	5.58727e-05	76.1786	63.6952	75.31	33.9581	20.1225	34.2434
chr3	68794170	68794774	peaks59773	3.59286	58.2936	1.05157	0.263752	3.98698	6.69195e-05	0.000329499	66.5468	82.3138	87.264	35.0193	45.2757	33.3422
chr3	69035052	69035453	peaks59781	2.82437	36.426	1.0502	0.354668	2.9611	0.00306546	0.00947523	32.3978	45.0766	70.5285	22.285	22.1348	26.1331
chr3	69579007	69580504	peaks59816	18.5645	159.829	1.14353	0.156091	7.32607	2.36997e-13	5.66913e-12	223.282	209.704	227.126	105.058	95.582	98.2244
chr3	69584857	69585862	peaks59817	6.11146	80.7209	1.84529	0.230244	8.01451	1.10578e-15	4.0886e-14	118.208	129.35	131.494	35.0193	34.2083	36.0456
chr3	69695813	69696206	peaks59821	2.1284	17.2025	2.58305	0.547112	4.72125	2.344e-06	1.58889e-05	35.0246	23.5182	29.8849	4.24476	6.03676	4.5057
chr3	84278860	84279320	peaks60117	2.90128	45.0275	1.03948	0.304403	3.4148	0.000638285	0.00242954	67.4224	60.7555	53.7929	20.1626	30.1838	37.8479
chr3	85792708	85793588	peaks60213	10.2186	89.223	1.2465	0.208101	5.98988	2.09998e-09	2.52816e-08	121.711	129.35	125.517	55.1819	51.3124	52.2662
chr3	86070001	86070452	peaks60231	1.90322	41.6345	1.25592	0.306681	4.09521	4.21782e-05	0.000217852	55.1638	57.8157	63.3561	24.4074	21.1287	27.9354
chr3	86724793	86725189	peaks60247	2.70921	38.0497	1.29001	0.326053	3.95643	7.60772e-05	0.000369405	58.6663	47.0365	56.1837	21.2238	27.1654	18.0228
chr3	88100215	88100692	peaks60341	6.30758	56.8469	1.14053	0.269335	4.23463	2.28933e-05	0.000125596	92.8153	62.7153	78.8962	38.2029	34.2083	34.2434
chr3	88449235	88449849	peaks60378	7.01226	69.1804	1.18704	0.262444	4.52301	6.09672e-06	3.7954e-05	78.8054	84.2737	125.517	51.9983	40.2451	34.2434
chr3	90595224	90596264	peaks60608	31.2078	299.2	1.11606	0.115605	9.6541	4.72297e-22	5.97384e-20	422.047	389.031	417.194	197.381	182.109	187.437
chr3	95179652	95180949	peaks60789	28.9411	258.484	1.17795	0.129708	9.0816	1.06986e-19	8.52856e-18	328.356	351.794	396.872	149.628	153.937	170.316
chr3	95920400	95921181	peaks60866	8.98971	95.5535	1.06742	0.204679	5.21508	1.83736e-07	1.5514e-06	126.964	114.651	147.034	57.3043	63.386	63.981
chr3	97324351	97325055	peaks60997	6.68904	71.7631	1.1259	0.242277	4.64717	3.36519e-06	2.21173e-05	92.8153	113.671	88.4594	42.4476	55.337	37.8479
chr3	97968231	97968787	peaks61044	3.74214	36.7847	1.04345	0.359822	2.89991	0.00373266	0.0112005	59.5419	53.896	34.6665	20.1626	36.2205	16.2205
chr3	98123032	98123428	peaks61062	2.1284	28.2521	1.03089	0.367382	2.80606	0.00501513	0.0144135	38.5271	37.2372	38.2527	14.8567	18.1103	22.5285
chr3	98859036	98859922	peaks61088	6.85199	122.827	1.53373	0.190366	8.05673	7.83618e-16	2.97497e-14	156.735	186.186	205.608	56.2431	66.4043	65.7833
chr3	100429452	100429911	peaks61127	4.12953	43.5147	1.8718	0.338195	5.53467	3.11823e-08	3.02719e-07	72.6761	78.3941	53.7929	12.7343	28.1715	15.3194
chr3	100482016	100483046	peaks61129	15.5725	144.629	1.14412	0.166584	6.86814	6.50424e-12	1.21024e-10	193.511	193.046	211.585	78.5281	95.582	95.5209
chr3	101030698	101031620	peaks61170	8.25208	89.0954	1.00259	0.208302	4.81313	1.48586e-06	1.04776e-05	117.333	117.591	121.931	50.9371	66.4043	60.3764
chr3	101318253	101318808	peaks61190	14.3479	131.537	1.24253	0.18644	6.66452	2.65527e-11	4.46407e-10	204.018	161.688	188.873	91.2624	61.3737	82.0038
chr3	102746482	102746946	peaks61304	1.66993	31.3708	1.09322	0.38889	2.81113	0.0049368	0.0142245	56.0394	48.0164	23.908	13.7955	22.1348	24.3308
chr3	103415703	103416937	peaks61344	20.7595	139.955	1.1118	0.181692	6.11914	9.40805e-10	1.20313e-08	207.521	208.724	156.597	93.3848	99.6065	73.8935
chr3	103724280	103724942	peaks61363	7.09364	71.4243	1.20347	0.234724	5.12715	2.94154e-07	2.38839e-06	91.0641	108.772	99.218	39.264	44.2696	45.9582
chr3	104846314	104846719	peaks61465	3.59286	43.3274	1.40203	0.312516	4.48628	7.24787e-06	4.43443e-05	56.0394	53.896	78.8962	23.3462	26.1593	21.6274
chr3	107290961	107291262	peaks61565	5.61998	50.4132	1.05439	0.281768	3.74206	0.000182518	0.000804741	58.6663	72.5146	72.9193	35.0193	37.2267	26.1331
chr3	107911532	107912109	peaks61627	13.743	70.2412	1.23465	0.251101	4.91697	8.78938e-07	6.51261e-06	122.586	96.0328	76.5054	45.6312	39.2389	41.4525
chr3	108926935	108928005	peaks61724	13.0913	104.505	1.10826	0.201061	5.51207	3.54648e-08	3.40907e-07	163.74	130.33	133.885	59.4267	77.4717	62.1787
chr3	115698131	115698608	peaks61801	3.21779	36.8087	1.32201	0.344845	3.83363	0.000126266	0.000580118	39.4027	70.5547	47.8159	21.2238	21.1287	20.7262
chr3	116019885	116020981	peaks61821	16.6931	150.486	1.07091	0.173516	6.1718	6.75169e-10	8.84316e-09	200.516	232.243	179.31	85.9564	89.5452	115.346
chr3	121373629	121374300	peaks61961	8.2931	153.203	1.19136	0.163043	7.30704	2.73097e-13	6.44236e-12	216.277	197.945	224.735	103.997	91.5575	84.7072
chr3	122362374	122363287	peaks62067	18.809	218.002	1.16886	0.137201	8.51934	1.60459e-17	8.29332e-16	289.829	294.958	320.367	143.261	138.845	120.753
chr3	123072708	123074139	peaks62127	17.1426	184.476	1.00298	0.151629	6.61469	3.72329e-11	6.08947e-10	230.287	248.901	259.401	113.547	143.876	110.84
chr3	127331758	127332284	peaks62244	2.70921	36.595	1.30099	0.399067	3.26007	0.00111383	0.00394508	35.0246	56.8357	64.5515	10.6119	37.2267	15.3194
chr3	129397005	129397434	peaks62311	2.90128	35.3575	1.23148	0.363504	3.38782	0.000704515	0.0026478	52.537	56.8357	39.4481	10.6119	30.1838	22.5285
chr3	130020669	130021620	peaks62343	8.78216	104.903	1.00472	0.209478	4.79629	1.61629e-06	1.13165e-05	163.74	128.37	127.908	51.9983	83.5085	73.8935
chr3	131628402	131629143	peaks62418	2.78839	59.6405	1.15847	0.282988	4.09373	4.24494e-05	0.000219134	61.2931	92.1131	94.4364	36.0805	26.1593	47.7605
chr3	131695220	131695606	peaks62422	2.90128	26.8112	1.13277	0.383552	2.95335	0.00314341	0.00968466	43.7808	35.2774	31.0803	19.1014	18.1103	13.5171
chr3	134414706	134415956	peaks62500	6.11146	97.3255	1.1571	0.233571	4.95395	7.27201e-07	5.48682e-06	148.855	136.21	117.149	60.4879	82.5024	38.7491
chr3	135370503	135371460	peaks62516	33.5821	173.611	1.11883	0.16023	6.98264	2.89687e-12	5.71104e-11	244.297	244.002	224.735	124.159	85.5207	118.951
chr3	136651232	136651642	peaks62567	2.50606	39.2117	1.01378	0.32344	3.13436	0.00172232	0.00575604	53.4126	47.0365	57.3791	20.1626	22.1348	35.1445
chr3	137807612	137808338	peaks62603	10.2186	74.3093	1.32933	0.243447	5.46046	4.74898e-08	4.46314e-07	95.4421	106.812	117.149	30.7745	53.3247	42.3536
chr3	138336303	138336666	peaks62641	7.69816	44.8104	1.03162	0.305882	3.37262	0.000744566	0.00278068	78.8054	49.9763	51.4021	28.6521	31.1899	28.8365
chr3	138598071	138598784	peaks62664	3.59286	54.0992	1.07319	0.287726	3.72991	0.00019155	0.00084099	57.7906	75.4544	87.264	25.4686	45.2757	33.3422
chr3	141917108	141917718	peaks62726	5.61998	65.1946	1.24941	0.261761	4.77309	1.8142e-06	1.25719e-05	96.3177	96.0328	82.4824	36.0805	52.3186	27.9354
chr3	144164683	144165286	peaks62835	9.39572	70.7173	1.4566	0.239238	6.0885	1.13976e-09	1.43639e-08	112.954	95.0529	102.804	40.3252	36.2205	36.9468
chr3	146129593	146129987	peaks62975	6.14726	51.0565	1.20216	0.291235	4.12779	3.66261e-05	0.000192092	58.6663	81.3339	74.1147	22.285	31.1899	38.7491
chr3	151591869	151592191	peaks63107	3.21779	34.5917	1.49996	0.351544	4.26678	1.98317e-05	0.000110327	43.7808	61.7354	47.8159	14.8567	23.1409	16.2205
chr4	13364784	13365172	peaks63642	3.12343	47.4813	-1.0186	0.285829	-3.56367	0.000365703	0.00149426	28.0197	28.4179	38.2527	66.855	59.3615	63.981
chr4	17232610	17233493	peaks63749	42.2593	152.086	-1.43733	0.165859	-8.666	4.47584e-18	2.58541e-16	82.3079	81.3339	82.4824	235.584	199.213	231.593
chr4	19727880	19729032	peaks63771	108.948	443.084	-1.08152	0.0996134	-10.8571	1.84452e-27	7.11534e-25	295.958	277.319	279.723	586.838	564.437	654.228
chr4	20162172	20163281	peaks63785	31.8957	183.814	-1.05698	0.149692	-7.06101	1.65296e-12	3.39501e-11	113.83	106.812	138.666	248.319	255.556	239.703
chr4	20551929	20552694	peaks63788	24.0424	102.987	-1.39823	0.206283	-6.77819	1.21688e-11	2.16119e-10	47.2833	63.6952	59.7699	139.016	137.839	170.316
chr4	21678381	21679862	peaks63800	87.1187	538.58	-1.18354	0.0871571	-13.5794	5.30707e-42	2.42876e-38	323.978	336.115	327.539	759.812	758.619	725.418
chr4	26545467	26545898	peaks63866	2.91505	39.9912	-1.59247	0.342176	-4.65397	3.25612e-06	2.14677e-05	15.7611	28.4179	15.5402	54.1207	51.3124	74.7947
chr4	26648893	26649486	peaks63868	19.1698	89.8147	-1.11477	0.218957	-5.09124	3.55725e-07	2.84247e-06	60.4175	41.1569	69.3331	123.098	118.723	126.16
chr4	29362035	29362708	peaks63895	23.2089	103.38	-1.00103	0.204673	-4.89088	1.00385e-06	7.34305e-06	73.5517	54.8759	78.8962	117.792	142.87	152.293
chr4	40525874	40526278	peaks64115	7.73826	55.0326	-1.02281	0.284078	-3.60047	0.000317645	0.00131869	30.6466	48.0164	29.8849	91.2624	66.4043	63.981
chr4	49682769	49683143	peaks64652	2.67517	27.2615	-1.01698	0.37654	-2.70085	0.00691631	0.0189557	15.7611	20.5785	17.931	31.8357	34.2083	43.2548
chr4	65580210	65580660	peaks65329	3.06119	39.9056	-1.38705	0.320842	-4.32314	1.53821e-05	8.77151e-05	22.766	19.5985	23.908	55.1819	68.4166	49.5627
chr4	66528243	66528570	peaks65337	2.62861	37.2759	-1.01218	0.34167	-2.96245	0.00305206	0.0094399	14.8855	33.3175	26.2987	47.7536	56.3431	45.057
chr4	66933540	66934314	peaks65348	13.746	91.9028	-1.43367	0.217371	-6.59549	4.23853e-11	6.86193e-10	47.2833	55.8558	45.4251	144.322	145.888	112.643
chr4	68546983	68547566	peaks65359	22.3739	97.8045	-1.01926	0.202445	-5.03474	4.78509e-07	3.7396e-06	63.92	66.635	63.3561	137.955	111.68	143.281
chr4	68549057	68550416	peaks65360	37.6253	167.748	-1.1166	0.152422	-7.3257	2.37656e-13	5.68354e-12	113.83	103.872	99.218	228.156	233.421	227.989
chr4	68664773	68665983	peaks65361	13.746	85.5455	-1.18384	0.254466	-4.65224	3.28342e-06	2.16307e-05	49.9101	66.635	39.4481	162.362	97.5943	97.3232
chr4	68953681	68954782	peaks65363	7.34664	104.594	-1.14929	0.200862	-5.72178	1.05416e-08	1.11439e-07	63.0443	76.4343	54.9883	154.934	126.772	151.392
chr4	69677168	69677792	peaks65368	19.1698	117.444	-1.24991	0.201725	-6.19611	5.78766e-10	7.65922e-09	72.6761	51.9361	84.8732	175.096	139.852	180.228
chr4	74495087	74495384	peaks65431	1.45585	23.2161	-1.33004	0.415779	-3.19891	0.00137946	0.00475152	16.6367	10.7792	11.954	38.2029	30.1838	31.5399
chr4	80921638	80922618	peaks65485	90.306	470.108	-1.15044	0.102378	-11.2372	2.67607e-29	1.42557e-26	316.973	249.881	309.608	609.123	678.129	656.932
chr4	81058541	81059868	peaks65488	4.36715	101.579	-1.02123	0.22025	-4.63669	3.5404e-06	2.31675e-05	44.6564	76.4343	81.287	143.261	144.882	118.951
chr4	81930814	81931354	peaks65508	13.1993	63.5544	-1.1633	0.254511	-4.57073	4.8603e-06	3.08774e-05	37.6515	43.1168	37.0573	79.5893	78.4779	105.433
chr4	86040876	86041412	peaks65650	11.8128	62.3826	-1.36202	0.278105	-4.89752	9.7054e-07	7.12215e-06	27.1441	41.1569	37.0573	95.5071	64.3921	109.038
chr4	93310366	93310824	peaks65852	7.34664	54.3578	-1.29594	0.271673	-4.77022	1.84028e-06	1.27404e-05	32.3978	34.2974	27.4941	71.0998	73.4472	87.4107
chr4	93313728	93314650	peaks65853	24.9135	111.466	-1.37213	0.198408	-6.91569	4.65593e-12	8.86141e-11	52.537	59.7755	75.31	150.689	179.09	151.392
chr4	95032674	95032981	peaks65901	6.19368	53.8526	-1.04164	0.267031	-3.90082	9.58663e-05	0.000454042	37.6515	33.3175	34.6665	64.7326	73.4472	79.3004
chr4	96729239	96729560	peaks65961	4.46787	35.3864	-1.47356	0.363651	-4.05214	5.07516e-05	0.000257354	13.1342	27.4379	15.5402	55.1819	61.3737	39.6502
chr4	97444782	97445478	peaks65968	6.57229	64.8973	-1.0511	0.244629	-4.29668	1.73373e-05	9.77682e-05	47.2833	44.0967	34.6665	88.0788	90.5514	84.7072
chr4	98630553	98630964	peaks66038	9.52441	69.6417	-1.14298	0.250108	-4.56995	4.87839e-06	3.09786e-05	40.2783	55.8558	33.4711	98.6907	106.649	82.905
chr4	102102097	102102666	peaks66191	20.7591	95.7124	-1.14875	0.222652	-5.15939	2.47761e-07	2.03916e-06	62.1687	43.1168	74.1147	133.71	110.674	150.491
chr4	102498532	102499158	peaks66196	5.98074	70.9917	-1.16911	0.242083	-4.82938	1.36956e-06	9.72498e-06	38.5271	52.916	39.4481	112.486	91.5575	91.0152
chr4	104022274	104023027	peaks66242	11.8128	92.3014	-1.32541	0.208934	-6.34371	2.24297e-10	3.1928e-09	49.9101	49.9763	58.5745	141.138	121.741	132.468
chr4	106448854	106449609	peaks66343	3.43266	140.673	-1.01515	0.175611	-5.78068	7.43994e-09	8.08284e-08	94.5665	93.093	92.0456	155.995	191.164	217.175
chr4	110309916	110310772	peaks66633	16.8556	128.05	-1.36527	0.191109	-7.14396	9.06818e-13	1.95003e-11	54.2882	87.2135	74.1147	196.32	168.023	188.338
chr4	111594639	111595436	peaks66638	47.6448	349.508	-1.05307	0.121221	-8.68713	3.71715e-18	2.18988e-16	210.148	253.801	218.758	437.21	434.647	542.487
chr4	116039672	116040210	peaks66752	5.98074	53.8609	-1.08026	0.284091	-3.80253	0.000143228	0.000649425	22.766	42.1368	39.4481	77.4669	76.4656	64.8821
chr4	118049820	118050235	peaks66903	5.10224	44.841	-1.33534	0.311001	-4.29368	1.75736e-05	9.89622e-05	17.5123	27.4379	32.2757	54.1207	67.4105	70.289
chr4	134720516	134721967	peaks68023	84.8138	404.327	-1.01684	0.102569	-9.91364	3.63169e-23	5.85971e-21	270.565	264.58	267.769	501.943	536.265	584.84
chr4	154635300	154636871	peaks69400	23.7608	269.671	-1.02509	0.136873	-7.48938	6.92012e-14	1.82295e-12	197.889	137.19	198.436	380.967	343.089	360.456
chr4	11099493	11100113	peaks63554	2.90128	49.3875	1.22436	0.304714	4.01807	5.86771e-05	0.000293056	72.6761	85.2536	49.0113	38.2029	24.147	27.0342
chr4	11875811	11876913	peaks63606	10.585	107.513	1.18885	0.197841	6.00913	1.86521e-09	2.26996e-08	145.352	144.049	158.988	59.4267	80.4901	56.7719
chr4	14518318	14518882	peaks63663	8.99159	75.2424	1.33947	0.238962	5.60536	2.07822e-08	2.08551e-07	96.3177	117.591	109.977	32.8969	52.3186	42.3536
chr4	15040762	15041094	peaks63685	5.10764	41.005	1.13723	0.33453	3.39949	0.000675126	0.00255173	56.0394	66.635	46.6205	13.7955	33.2022	29.7376
chr4	15233836	15234783	peaks63689	23.3655	145.283	1.12017	0.176948	6.33052	2.44329e-10	3.45638e-09	189.133	169.527	239.08	97.6295	83.5085	92.8175
chr4	15247133	15247855	peaks63691	7.22884	72.2809	1.37871	0.249939	5.5162	3.46417e-08	3.33728e-07	94.5665	124.451	94.4364	41.3864	30.1838	48.6616
chr4	15256665	15257430	peaks63694	17.6626	136.841	1.07796	0.173505	6.21287	5.20242e-10	6.95143e-09	161.113	195.985	200.827	82.7729	87.533	92.8175
chr4	15307462	15308019	peaks63699	5.60901	41.3213	1.17507	0.320347	3.66811	0.000244346	0.00104442	69.1737	57.8157	44.2297	31.8357	24.147	20.7262
chr4	33674233	33674814	peaks64015	3.14179	55.0456	1.402	0.313052	4.47849	7.51712e-06	4.58329e-05	56.0394	89.1733	94.4364	26.5298	44.2696	19.8251
chr4	33674833	33675177	peaks64016	2.3778	26.4453	1.36291	0.398431	3.42069	0.000624633	0.00238388	31.5222	48.0164	34.6665	12.7343	19.1164	12.616
chr4	40234779	40235508	peaks64103	8.48677	142.137	1.27111	0.182821	6.95276	3.58198e-12	6.94743e-11	222.406	179.327	202.022	64.7326	82.5024	101.829
chr4	40785651	40786429	peaks64132	11.7247	90.5484	1.49903	0.222256	6.74462	1.53433e-11	2.68101e-10	144.477	130.33	126.712	33.9581	57.3492	50.4639
chr4	40919812	40920456	peaks64148	6.95703	76.1293	1.05281	0.24112	4.36635	1.2634e-05	7.33702e-05	89.3128	130.33	88.4594	44.57	56.3431	47.7605
chr4	43256292	43257420	peaks64280	12.8126	157.89	1.05032	0.160376	6.54911	5.78813e-11	9.1557e-10	191.76	213.624	234.298	102.935	96.5881	108.137
chr4	43679299	43680282	peaks64321	23.792	160.222	1.01066	0.176579	5.72357	1.04308e-08	1.10407e-07	220.655	230.283	190.068	123.098	119.729	77.4981
chr4	44252823	44253192	peaks64364	2.50606	44.7024	1.006	0.304165	3.30742	0.000941582	0.00341549	50.7857	69.5748	58.5745	38.2029	23.1409	27.9354
chr4	47389414	47390356	peaks64579	5.22804	68.0852	1.0361	0.245467	4.22092	2.43308e-05	0.000132637	100.696	81.3339	92.0456	54.1207	44.2696	36.0456
chr4	47415791	47419963	peaks64584	15.4107	951.648	1.1309	0.0676238	16.7234	8.8496e-63	1.78199e-58	1295.91	1284.68	1338.85	618.674	598.645	573.126
chr4	53513516	53514100	peaks64708	2.90128	44.9231	1.02559	0.291425	3.51924	0.000432792	0.00173217	65.6712	59.7755	54.9883	30.7745	32.196	26.1331
chr4	54960523	54961008	peaks64750	6.75487	58.3745	1.12704	0.264772	4.25663	2.07532e-05	0.000114996	72.6761	93.093	74.1147	41.3864	39.2389	29.7376
chr4	55017285	55018032	peaks64759	7.35819	72.3523	1.08622	0.236628	4.59039	4.42423e-06	2.83575e-05	91.0641	110.732	93.241	41.3864	55.337	42.3536
chr4	55592593	55594036	peaks64810	31.0468	207.276	1.20605	0.171462	7.03394	2.00775e-12	4.05994e-11	319.6	310.637	237.884	95.5071	118.723	161.304
chr4	56842918	56843454	peaks64867	12.2293	145.094	1.01383	0.164272	6.17167	6.75738e-10	8.84945e-09	195.262	187.166	199.631	94.446	106.649	87.4107
chr4	56880171	56880863	peaks64870	9.39572	68.844	1.39393	0.250291	5.56925	2.55834e-08	2.52503e-07	119.959	82.3138	96.8272	36.0805	38.2328	39.6502
chr4	56886272	56887128	peaks64871	9.59908	83.318	1.04689	0.232196	4.50866	6.52371e-06	4.03601e-05	118.208	129.35	88.4594	56.2431	64.3921	43.2548
chr4	57750987	57752384	peaks64950	15.5725	145.052	1.05029	0.166328	6.31456	2.70925e-10	3.7959e-09	179.501	213.624	193.654	95.5071	100.613	87.4107
chr4	59181501	59182077	peaks65054	5.10764	57.4241	1.23478	0.267356	4.61847	3.86574e-06	2.5099e-05	79.681	88.1934	74.1147	25.4686	39.2389	37.8479
chr4	59459448	59460096	peaks65079	11.0929	73.0842	1.13767	0.239029	4.75956	1.94011e-06	1.33598e-05	108.576	100.932	92.0456	33.9581	54.3308	48.6616
chr4	59662272	59663257	peaks65093	11.8176	92.4041	1.10937	0.213211	5.20315	1.95938e-07	1.64492e-06	141.85	108.772	127.908	67.9162	50.3063	57.673
chr4	62721898	62723262	peaks65176	10.585	150.447	1.02116	0.162648	6.27836	3.42172e-10	4.71087e-09	197.014	200.885	206.804	111.425	86.5269	100.027
chr4	62743191	62743569	peaks65180	1.97722	32.9413	1.34283	0.34792	3.85961	0.000113569	0.000528023	51.6613	47.0365	43.0343	14.8567	22.1348	18.924
chr4	63052017	63052525	peaks65193	2.795	55.9712	1.42457	0.278468	5.11576	3.12483e-07	2.52296e-06	93.6909	74.4744	76.5054	22.285	38.2328	30.6388
chr4	63477549	63478415	peaks65223	5.60901	90.9218	1.10673	0.218145	5.07337	3.9084e-07	3.10239e-06	110.328	125.431	137.471	43.5088	68.4166	60.3764
chr4	63617989	63618475	peaks65234	4.06196	39.0656	1.01153	0.323684	3.12505	0.00177772	0.00591764	45.532	48.9963	62.1607	27.591	31.1899	18.924
chr4	70496954	70497779	peaks65381	6.65352	70.4908	1.39621	0.271306	5.14627	2.65719e-07	2.17629e-06	80.5567	95.0529	131.494	45.6312	25.1532	45.057
chr4	81952863	81953251	peaks65509	2.90128	46.9948	1.06812	0.295726	3.61186	0.000304003	0.0012679	78.8054	62.7153	49.0113	29.7133	30.1838	31.5399
chr4	83675540	83675998	peaks65582	4.64606	56.7865	1.78637	0.279374	6.39418	1.61414e-10	2.35665e-09	96.3177	97.0127	70.5285	25.4686	26.1593	25.2319
chr4	83693214	83693537	peaks65585	7.24469	56.7987	1.15306	0.288828	3.99221	6.54596e-05	0.000323069	80.5567	77.4142	77.7008	29.7133	23.1409	52.2662
chr4	87904725	87905537	peaks65706	6.11146	69.8789	1.00005	0.239118	4.18224	2.88647e-05	0.000154813	99.8202	85.2536	94.4364	39.264	56.3431	44.1559
chr4	89105419	89106349	peaks65780	10.585	89.638	1.25768	0.216886	5.79882	6.67844e-09	7.32141e-08	133.969	115.631	129.103	57.3043	60.3676	41.4525
chr4	91135147	91135557	peaks65834	4.12953	33.2307	1.35246	0.350278	3.86109	0.00011288	0.000525198	40.2783	58.7956	44.2297	18.0402	19.1164	18.924
chr4	94725366	94726026	peaks65889	5.47893	56.9661	1.36731	0.272968	5.00906	5.46953e-07	4.22109e-06	70.0493	82.3138	94.4364	32.8969	25.1532	36.9468
chr4	95200183	95201466	peaks65912	25.3586	178.208	1.14657	0.153836	7.45322	9.109e-14	2.34496e-12	257.431	253.801	224.735	101.874	127.778	103.631
chr4	95359880	95360862	peaks65916	8.25208	87.7802	1.4723	0.2282	6.45179	1.10538e-10	1.66107e-09	127.84	133.27	126.712	30.7745	51.3124	56.7719
chr4	95955186	95956282	peaks65949	7.81396	89.704	1.36714	0.222841	6.13507	8.51223e-10	1.09496e-08	119.084	131.31	137.471	43.5088	65.3982	41.4525
chr4	97805588	97806116	peaks65984	7.24469	52.0727	1.19897	0.303833	3.94615	7.94184e-05	0.000383777	72.6761	81.3339	63.3561	23.3462	48.2941	23.4297
chr4	97945890	97946375	peaks66005	5.60901	59.2406	1.21194	0.259474	4.67074	3.00118e-06	1.99304e-05	77.9298	79.3741	90.8502	40.3252	37.2267	29.7376
chr4	97986091	97986639	peaks66008	7.24469	62.4338	1.09496	0.269387	4.06465	4.81051e-05	0.00024507	66.5468	101.912	87.264	28.6521	44.2696	45.9582
chr4	99250585	99251038	peaks66076	11.4925	85.3781	1.14602	0.235511	4.86611	1.13814e-06	8.22228e-06	95.4421	146.009	111.172	51.9983	64.3921	43.2548
chr4	100351397	100352044	peaks66119	3.59286	69.84	1.14644	0.260733	4.39698	1.09766e-05	6.45943e-05	87.5616	92.1131	109.977	32.8969	35.2144	61.2776
chr4	101216550	101217128	peaks66155	6.11146	58.0495	1.24936	0.262544	4.75866	1.94879e-06	1.34141e-05	91.0641	83.2938	70.5285	31.8357	38.2328	33.3422
chr4	105300085	105300462	peaks66282	2.78839	36.7059	1.09965	0.343308	3.2031	0.00135957	0.00469151	34.149	57.8157	58.5745	19.1014	27.1654	23.4297
chr4	106866625	106867013	peaks66378	3.31357	41.9102	1.38436	0.310471	4.4589	8.23827e-06	4.97598e-05	59.5419	56.8357	65.7469	22.285	19.1164	27.9354
chr4	106895695	106896447	peaks66380	7.69816	77.0349	1.08913	0.252446	4.31432	1.60098e-05	9.09904e-05	117.333	128.37	68.1377	48.8148	47.2879	52.2662
chr4	106927471	106927920	peaks66385	8.01042	80.8939	1.07472	0.2443	4.39917	1.08666e-05	6.39884e-05	134.845	104.852	88.4594	53.0595	65.3982	38.7491
chr4	107005782	107006184	peaks66395	1.75173	31.1984	1.02051	0.376908	2.70759	0.00677729	0.0186353	30.6466	35.2774	59.7699	25.4686	17.1041	18.924
chr4	107810782	107811903	peaks66458	6.28476	106.671	1.01086	0.210996	4.7909	1.66035e-06	1.15968e-05	135.72	167.567	124.321	55.1819	90.5514	66.6844
chr4	108015130	108015640	peaks66477	4.06671	89.9873	1.01577	0.216605	4.68951	2.73854e-06	1.83375e-05	110.328	116.611	135.08	59.4267	47.2879	71.1901
chr4	108142127	108145443	peaks66495	14.0273	878.888	1.62286	0.0723155	22.4414	1.55376e-111	1.56435e-106	1296.79	1320.94	1362.75	439.333	441.689	411.821
chr4	109251719	109252347	peaks66587	6.14726	64.103	1.53919	0.251755	6.11385	9.72544e-10	1.24009e-08	93.6909	103.872	88.4594	33.9581	32.196	32.4411
chr4	114367773	114368592	peaks66657	6.11146	64.3953	1.01998	0.246705	4.13443	3.55838e-05	0.000187211	98.069	86.2335	74.1147	40.3252	45.2757	42.3536
chr4	114459530	114460377	peaks66666	7.9754	98.8394	1.01114	0.203872	4.95966	7.06168e-07	5.34253e-06	118.208	130.33	148.229	59.4267	76.4656	60.3764
chr4	115848764	115850194	peaks66730	15.1767	177.707	1.0445	0.164507	6.34926	2.16352e-10	3.08756e-09	227.66	274.379	215.172	115.67	137.839	95.5209
chr4	116159629	116161274	peaks66763	34.3172	336.947	1.08768	0.108331	10.0403	1.01323e-23	1.84474e-21	471.081	448.806	454.251	222.85	218.329	206.361
chr4	116694928	116695572	peaks66799	1.87247	57.9348	1.12349	0.28109	3.99691	6.41752e-05	0.000317368	73.5517	59.7755	105.195	38.2029	40.2451	30.6388
chr4	116767014	116767433	peaks66804	5.57025	53.5518	1.12782	0.283466	3.97868	6.92987e-05	0.000339966	70.0493	65.6551	84.8732	42.4476	23.1409	35.1445
chr4	117162090	117162478	peaks66834	2.90128	38.1463	1.04768	0.320599	3.26789	0.00108354	0.00385285	54.2882	50.9562	49.0113	19.1014	31.1899	24.3308
chr4	118044636	118045116	peaks66902	1.90322	42.1374	1.11059	0.309887	3.58387	0.000338537	0.00139428	49.0345	61.7354	62.1607	31.8357	20.1225	27.9354
chr4	119354597	119355639	peaks66992	30.7033	193.725	1.18171	0.151927	7.77815	7.35942e-15	2.31768e-13	305.59	269.48	230.712	113.547	126.772	116.247
chr4	119442047	119443006	peaks67000	15.0753	103.228	1.24364	0.204636	6.07733	1.22204e-09	1.53203e-08	154.984	162.668	117.149	60.4879	66.4043	57.673
chr4	119945708	119947176	peaks67031	11.8901	141.032	1.21951	0.177695	6.8629	6.74769e-12	1.25207e-10	173.372	190.106	229.516	73.2221	92.5636	87.4107
chr4	120470918	120471398	peaks67074	2.50606	37.1617	1.17224	0.334268	3.50689	0.000453381	0.00180374	59.5419	43.1168	51.4021	26.5298	26.1593	16.2205
chr4	120903569	120903985	peaks67107	2.70921	35.2906	1.47605	0.350122	4.21581	2.48882e-05	0.000135375	43.7808	60.7555	51.4021	12.7343	24.147	18.924
chr4	120995829	120996500	peaks67115	4.12953	51.401	1.06456	0.282284	3.77122	0.000162449	0.000725886	66.5468	71.5346	70.5285	27.591	44.2696	27.9354
chr4	123363155	123363805	peaks67196	2.94011	36.0589	1.23815	0.363816	3.40322	0.000665971	0.00252072	36.7759	39.1971	76.5054	21.2238	20.1225	22.5285
chr4	123369706	123370782	peaks67197	18.0429	170.121	1.0591	0.170932	6.19604	5.79015e-10	7.6615e-09	204.894	257.721	228.321	85.9564	108.662	135.171
chr4	123505535	123505837	peaks67213	2.78839	30.8135	1.07214	0.380627	2.81677	0.00485086	0.0140182	32.3978	54.8759	38.2527	11.6731	25.1532	22.5285
chr4	123626528	123627199	peaks67232	2.41624	46.1044	1.27218	0.317324	4.00909	6.09535e-05	0.000303132	44.6564	72.5146	78.8962	21.2238	33.2022	26.1331
chr4	123699314	123699779	peaks67239	3.31357	39.8917	1.16178	0.312515	3.71752	0.000201186	0.000879275	52.537	63.6952	49.0113	26.5298	24.147	23.4297
chr4	124736058	124736434	peaks67276	2.46416	41.5357	1.07887	0.312594	3.45134	0.000557811	0.00216255	63.0443	61.7354	44.2297	26.5298	22.1348	31.5399
chr4	129436736	129437461	peaks67531	5.61998	61.3245	1.05134	0.256911	4.09224	4.27217e-05	0.000220343	77.0542	84.2737	87.264	29.7133	47.2879	42.3536
chr4	129498813	129499223	peaks67537	7.89368	192.52	1.01299	0.15194	6.66705	2.61e-11	4.39358e-10	239.043	270.46	264.183	111.425	117.717	152.293
chr4	129916208	129917177	peaks67589	9.26102	196.661	1.02777	0.144206	7.12712	1.02493e-12	2.18535e-11	287.202	239.102	265.378	129.465	122.747	136.072
chr4	130252602	130253309	peaks67637	9.39572	80.7752	1.10643	0.229155	4.82831	1.377e-06	9.76882e-06	123.462	107.792	99.218	45.6312	64.3921	44.1559
chr4	131884963	131885274	peaks67708	3.81382	38.6225	1.03759	0.34309	3.02424	0.00249263	0.00793283	42.9052	66.635	46.6205	14.8567	29.1777	31.5399
chr4	131938932	131939972	peaks67717	24.5735	158.264	1.0928	0.183949	5.94077	2.83684e-09	3.32579e-08	225.909	231.263	190.068	78.5281	89.5452	134.27
chr4	131947947	131948652	peaks67718	5.10764	61.9622	1.08621	0.279164	3.89094	9.9857e-05	0.000471036	59.5419	91.1332	102.804	28.6521	47.2879	42.3536
chr4	132565644	132566170	peaks67778	3.31357	48.0904	1.18417	0.287069	4.12503	3.70682e-05	0.000194117	72.6761	72.5146	54.9883	28.6521	28.1715	31.5399
chr4	132628038	132628918	peaks67786	4.24661	89.5123	1.08757	0.220367	4.93529	8.00323e-07	5.97583e-06	123.462	106.812	135.08	48.8148	72.4411	50.4639
chr4	133103228	133104462	peaks67838	8.12087	220.753	1.05354	0.14611	7.21057	5.57173e-13	1.2505e-11	255.68	337.095	301.24	137.955	160.98	131.567
chr4	133507746	133508192	peaks67892	3.74819	46.9665	1.19739	0.297457	4.02543	5.68724e-05	0.000284905	63.0443	70.5547	62.1607	37.1417	28.1715	20.7262
chr4	133878442	133879806	peaks67931	10.8126	145.58	1.08841	0.163209	6.66882	2.57872e-11	4.34382e-10	204.894	186.186	203.218	88.0788	95.582	95.5209
chr4	134110502	134110931	peaks67950	4.61018	63.4611	1.3973	0.254729	5.48541	4.12504e-08	3.91994e-07	100.696	85.2536	89.6548	36.0805	40.2451	28.8365
chr4	134416905	134417512	peaks67980	7.15645	72.5269	1.05503	0.241271	4.3728	1.22666e-05	7.14092e-05	109.452	96.0328	88.4594	43.5088	38.2328	59.4753
chr4	134669724	134670222	peaks68014	4.2058	59.8162	1.04228	0.252817	4.12269	3.74481e-05	0.000195852	79.681	85.2536	76.5054	37.1417	44.2696	36.0456
chr4	134686020	134686486	peaks68018	6.02582	56.1512	1.10663	0.268209	4.126	3.6913e-05	0.000193335	81.4323	86.2335	62.1607	37.1417	31.1899	38.7491
chr4	135042514	135043009	peaks68065	7.01844	55.7483	1.01881	0.273056	3.73113	0.000190623	0.000837432	82.3079	60.7555	81.287	28.6521	38.2328	43.2548
chr4	135427457	135427925	peaks68109	5.05592	42.7243	1.15805	0.32443	3.5695	0.000357666	0.00146491	59.5419	45.0766	72.9193	16.979	31.1899	30.6388
chr4	136528604	136528987	peaks68231	1.65375	16.5386	1.16883	0.506534	2.30752	0.021026	0.048353	29.7709	19.5985	19.1264	7.42833	16.098	7.20913
chr4	137019421	137020612	peaks68272	10.2186	109.555	1.1072	0.199728	5.54356	2.9638e-08	2.89009e-07	141.85	156.788	150.62	53.0595	86.5269	68.4867
chr4	137121415	137121982	peaks68282	8.29958	122.126	1.18752	0.188698	6.29326	3.10867e-10	4.31052e-09	179.501	167.567	161.379	74.2833	90.5514	59.4753
chr4	138058060	138058605	peaks68412	5.05133	54.4671	1.04139	0.290639	3.5831	0.000339538	0.0013978	61.2931	66.635	92.0456	48.8148	29.1777	28.8365
chr4	138932360	138933168	peaks68489	9.59908	93.7709	1.03498	0.20702	4.99943	5.75015e-07	4.42308e-06	113.83	141.109	123.126	58.3655	69.4227	56.7719
chr4	139019875	139020803	peaks68499	11.4925	101.489	1.14496	0.200693	5.70502	1.16327e-08	1.22204e-07	148.855	146.989	123.126	56.2431	72.4411	61.2776
chr4	140530549	140531390	peaks68603	17.1853	132.873	1.0443	0.179429	5.82009	5.88156e-09	6.50591e-08	177.75	203.825	155.402	78.5281	83.5085	98.2244
chr4	140859369	140860364	peaks68641	6.84799	107.933	1.08574	0.191459	5.6709	1.42047e-08	1.46819e-07	150.606	153.848	135.08	77.4669	68.4166	62.1787
chr4	140945091	140945908	peaks68646	5.04846	76.6751	1.13635	0.232332	4.89105	1.003e-06	7.33846e-06	123.462	93.093	99.218	46.6924	54.3308	43.2548
chr4	141262500	141263112	peaks68681	4.64606	67.0674	1.161	0.244573	4.74707	2.06382e-06	1.41289e-05	98.069	88.1934	92.0456	40.3252	34.2083	49.5627
chr4	141822852	141823272	peaks68757	5.5452	90.639	1.18071	0.234316	5.03896	4.6806e-07	3.6642e-06	119.084	131.31	126.712	46.6924	79.484	40.5513
chr4	141842219	141843008	peaks68760	2.90128	56.8663	1.05736	0.267756	3.94897	7.84887e-05	0.000379905	78.8054	82.3138	69.3331	40.3252	27.1654	43.2548
chr4	142173755	142174195	peaks68786	4.06196	39.0814	1.15525	0.371474	3.10992	0.0018714	0.00618696	34.149	42.1368	86.0686	21.2238	30.1838	20.7262
chr4	145042738	145043335	peaks68852	3.74214	50.4728	1.26195	0.290191	4.34867	1.36963e-05	7.89063e-05	74.4273	75.4544	63.3561	40.3252	23.1409	26.1331
chr4	145360851	145361404	peaks68875	6.62744	65.8427	1.19718	0.258328	4.63434	3.5808e-06	2.3409e-05	91.0641	110.732	72.9193	46.6924	32.196	41.4525
chr4	148993461	148994456	peaks69004	16.4446	82.9847	1.24588	0.229021	5.44003	5.32713e-08	4.9483e-07	127.84	105.832	115.954	63.6714	42.2573	42.3536
chr4	149524675	149525085	peaks69062	2.296	46.4347	1.75667	0.305981	5.7411	9.40641e-09	1.00356e-07	68.298	82.3138	64.5515	16.979	22.1348	24.3308
chr4	150388575	150388886	peaks69173	2.44415	42.3025	1.08628	0.309215	3.51301	0.000443064	0.00176751	48.1589	62.7153	62.1607	22.285	25.1532	33.3422
chr4	150389309	150389802	peaks69174	3.19993	49.2286	1.07596	0.294275	3.65633	0.000255854	0.00108822	56.915	76.4343	66.9423	27.591	42.2573	25.2319
chr4	150434794	150436408	peaks69182	4.12953	109.78	1.0428	0.186161	5.60162	2.12363e-08	2.12853e-07	147.979	146.989	148.229	77.4669	70.4288	67.5856
chr4	150537128	150537555	peaks69197	6.41573	52.198	1.01004	0.27956	3.61296	0.000302719	0.00126335	60.4175	85.2536	63.3561	38.2029	36.2205	29.7376
chr4	150664815	150665886	peaks69212	5.34724	94.4998	1.05935	0.215408	4.91787	8.74925e-07	6.48669e-06	121.711	141.109	119.54	76.4057	61.3737	46.8593
chr4	150758576	150759193	peaks69222	4.96457	73.6793	1.03933	0.25038	4.15102	3.30992e-05	0.000175293	112.079	105.832	78.8962	40.3252	64.3921	40.5513
chr4	150889734	150890248	peaks69241	2.90128	45.8816	1.1866	0.335515	3.53665	0.000405241	0.00163359	70.0493	48.9963	72.9193	18.0402	21.1287	44.1559
chr4	151739098	151739598	peaks69285	3.665	37.4864	1.58876	0.3373	4.71022	2.47444e-06	1.66944e-05	53.4126	68.5949	46.6205	18.0402	21.1287	17.1217
chr4	152079016	152080521	peaks69315	23.8729	281.751	1.08267	0.11757	9.20873	3.30009e-20	2.88169e-18	396.654	377.272	374.159	178.28	182.109	182.03
chr4	152199085	152199484	peaks69335	1.71566	40.018	1.00751	0.319922	3.14925	0.00163692	0.00551273	43.7808	48.9963	68.1377	24.4074	24.147	30.6388
chr4	154935234	154935880	peaks69417	2.38773	41.4468	1.07097	0.313048	3.42109	0.000623699	0.00238068	54.2882	45.0766	69.3331	25.4686	30.1838	24.3308
chr4	156083765	156085222	peaks69535	19.2881	166.561	1.00747	0.155483	6.47959	9.19737e-11	1.40283e-09	236.416	229.303	200.827	110.364	119.729	102.73
chr4	156101251	156102087	peaks69538	10.585	81.8495	1.19117	0.239661	4.97024	6.68689e-07	5.08574e-06	146.228	98.9726	95.6318	47.7536	58.3553	44.1559
chr5	12297260	12297961	peaks69762	14.6304	107.357	-1.04413	0.195436	-5.34257	9.16361e-08	8.16397e-07	65.6712	76.4343	68.1377	165.546	127.778	140.578
chr5	13089820	13090808	peaks69787	30.0983	135.835	-1.22389	0.172945	-7.07677	1.4755e-12	3.05725e-11	77.9298	84.2737	82.4824	191.014	172.048	207.262
chr5	18558663	18559023	peaks70016	2.67517	41.9034	-1.01215	0.306902	-3.29796	0.000973897	0.00351574	24.5172	31.3577	27.4941	65.7938	47.2879	54.9696
chr5	19038206	19038595	peaks70021	7.13744	46.7608	-1.23986	0.311348	-3.98223	6.82712e-05	0.000335384	22.766	41.1569	19.1264	72.161	61.3737	63.981
chr5	20634785	20635531	peaks70038	11.8128	77.2928	-1.1895	0.228115	-5.21447	1.84347e-07	1.55617e-06	43.7808	48.9963	49.0113	100.813	98.6004	122.555
chr5	34766979	34767391	peaks70915	16.2216	140.064	-1.05925	0.169898	-6.2346	4.52923e-10	6.11166e-09	95.4421	81.3339	95.6318	200.565	196.195	171.217
chr5	37380556	37381112	peaks71152	16.8556	95.3417	-1.2002	0.209071	-5.74063	9.43253e-09	1.00592e-07	56.915	48.0164	69.3331	140.077	120.735	136.973
chr5	40639494	40640428	peaks71248	48.2229	225.739	-1.01923	0.137906	-7.39073	1.46029e-13	3.6196e-12	126.964	160.708	161.379	302.439	285.74	317.202
chr5	43174589	43174945	peaks71303	4.58115	42.8693	-1.17219	0.317878	-3.68756	0.000226419	0.000976663	32.3978	15.6788	31.0803	61.549	54.3308	62.1787
chr5	44876760	44877306	peaks71355	13.1993	67.8257	-1.4662	0.272883	-5.373	7.74385e-08	6.99419e-07	30.6466	50.9562	26.2987	81.7117	96.5881	120.753
chr5	48029399	48030102	peaks71401	9.82152	78.8275	-1.39408	0.231792	-6.01435	1.80612e-09	2.20309e-08	45.532	47.0365	37.0573	128.404	116.711	98.2244
chr5	49413845	49414567	peaks71419	13.1993	75.1188	-1.05355	0.238035	-4.42605	9.5976e-06	5.71948e-05	47.2833	62.7153	35.8619	102.935	95.582	106.335
chr5	58288031	58288642	peaks71630	27.457	120.579	-1.05343	0.183749	-5.73295	9.86965e-09	1.04909e-07	71.8005	88.1934	75.31	172.974	144.882	170.316
chr5	62786640	62787348	peaks71654	51.2797	175.095	-1.08966	0.157385	-6.92356	4.4043e-12	8.41909e-11	92.8153	131.31	112.367	244.074	229.397	240.605
chr5	64666976	64667631	peaks71724	21.567	100.324	-1.24325	0.214255	-5.80269	6.52605e-09	7.16215e-08	42.0296	67.6149	70.5285	130.526	139.852	151.392
chr5	81535800	81536701	peaks72337	34.7026	151.072	-1.09878	0.170578	-6.44151	1.18294e-10	1.76786e-09	111.203	83.2938	93.241	229.217	183.115	206.361
chr5	82102031	82103184	peaks72342	75.0466	236.689	-1.01252	0.142377	-7.11155	1.14747e-12	2.42607e-11	183.879	148.949	136.275	313.051	284.734	353.247
chr5	85832306	85833509	peaks72360	51.5251	207.417	-1.40502	0.145055	-9.68614	3.45328e-22	4.48623e-20	108.576	115.631	117.149	336.397	275.679	291.068
chr5	86540722	86541270	peaks72376	11.6315	75.2688	-1.18501	0.248195	-4.77452	1.80135e-06	1.24914e-05	54.2882	40.177	43.0343	123.098	77.4717	113.544
chr5	87586003	87586428	peaks72396	10.4731	70.8266	-1.0152	0.2424	-4.18814	2.81247e-05	0.000151175	46.4076	57.8157	35.8619	97.6295	84.5146	102.73
chr5	98214468	98214971	peaks72846	18.3889	91.7962	-1.02882	0.212103	-4.85058	1.231e-06	8.82381e-06	63.0443	70.5547	46.6205	117.792	133.815	118.951
chr5	102629428	102629792	peaks73034	4.97057	53.0874	-1.17236	0.275632	-4.25335	2.10597e-05	0.000116559	28.8953	40.177	28.6895	68.9774	81.4962	70.289
chr5	102793332	102794166	peaks73042	8.90776	93.2548	-1.16999	0.23231	-5.03631	4.74584e-07	3.71065e-06	38.5271	58.7956	76.5054	113.547	146.894	125.259
chr5	113685343	113685826	peaks73602	13.1993	79.7665	-1.45635	0.225418	-6.4607	1.04223e-10	1.57534e-09	40.2783	48.0164	39.4481	114.609	113.692	122.555
chr5	114728092	114728723	peaks73706	11.7071	104.158	-1.07853	0.200566	-5.37744	7.55541e-08	6.83954e-07	69.1737	62.7153	69.3331	120.976	137.839	164.909
chr5	119153006	119153302	peaks73996	4.58115	47.8776	-1.37265	0.29214	-4.6986	2.61945e-06	1.76021e-05	29.7709	21.5584	28.6895	65.7938	77.4717	63.981
chr5	119669878	119671921	peaks74001	129.383	1412.42	-1.05679	0.0578944	-18.2538	1.92864e-74	6.47266e-70	945.665	915.252	888.18	1929.24	1836.18	1959.98
chr5	129065643	129067507	peaks74539	12.3259	249.764	-1.01185	0.129642	-7.80495	5.95274e-15	1.90688e-13	153.233	160.708	184.091	360.805	318.942	320.806
chr5	131008286	131008788	peaks74629	5.42604	53.5448	-1.25691	0.270427	-4.64788	3.35362e-06	2.20541e-05	28.8953	30.3777	35.8619	79.5893	74.4534	72.0913
chr5	135841537	135841921	peaks74856	8.35352	56.909	-1.19228	0.266803	-4.46874	7.86806e-06	4.77529e-05	32.3978	32.3376	39.4481	90.2012	79.484	67.5856
chr5	137920181	137920523	peaks75051	6.19368	42.6782	-1.10945	0.316537	-3.50496	0.000456679	0.00181507	26.2685	34.2974	20.3218	47.7536	55.337	72.0913
chr5	137921326	137922086	peaks75052	8.98281	90.4726	-1.11563	0.245079	-4.55211	5.3111e-06	3.34584e-05	33.2734	74.4744	64.5515	137.955	121.741	110.84
chr5	3392574	3392992	peaks69560	3.665	39.4477	1.23188	0.316495	3.89225	9.93194e-05	0.000468852	48.1589	60.7555	57.3791	21.2238	22.1348	27.0342
chr5	5440184	5440931	peaks69663	3.31357	60.1431	1.07634	0.253315	4.249	2.14723e-05	0.00011855	84.0591	85.2536	75.31	35.0193	44.2696	36.9468
chr5	9106813	9107540	peaks69733	6.19868	75.344	1.07283	0.254166	4.22099	2.43232e-05	0.000132603	78.8054	131.31	96.8272	37.1417	50.3063	57.673
chr5	14103534	14104193	peaks69823	5.57025	48.9815	1.44053	0.311993	4.61718	3.88982e-06	2.52407e-05	49.9101	68.5949	96.8272	25.4686	25.1532	27.9354
chr5	17490501	17491058	peaks69971	11.196	74.0787	1.03857	0.248522	4.17899	2.92806e-05	0.00015691	106.825	97.9927	93.241	61.549	53.3247	31.5399
chr5	18036036	18036641	peaks69998	6.62744	65.3924	1.08294	0.260463	4.15776	3.21383e-05	0.000170707	105.95	79.3741	81.287	41.3864	31.1899	53.1673
chr5	20939918	20940290	peaks70054	2.3778	32.7995	1.12794	0.346265	3.25744	0.00112422	0.00397866	41.1539	50.9562	43.0343	21.2238	16.098	24.3308
chr5	21720156	21721108	peaks70103	10.9814	98.0865	1.41816	0.207099	6.84775	7.5019e-12	1.38183e-10	133.969	158.748	135.08	59.4267	55.337	45.9582
chr5	23731892	23732746	peaks70169	5.60901	65.8074	1.42833	0.2725	5.24157	1.59212e-07	1.35642e-06	116.457	94.073	76.5054	38.2029	45.2757	24.3308
chr5	23909327	23909698	peaks70184	5.61998	38.6505	1.91983	0.374544	5.12577	2.96319e-07	2.405e-06	46.4076	90.1533	46.6205	21.2238	13.0796	14.4183
chr5	24933267	24934491	peaks70288	7.29376	107.181	1.00767	0.204573	4.92573	8.40472e-07	6.25399e-06	153.233	119.551	156.597	65.7938	87.533	60.3764
chr5	24950861	24951386	peaks70292	2.90128	48.8848	1.24435	0.282587	4.40343	1.06551e-05	6.28308e-05	67.4224	64.6752	74.1147	32.8969	27.1654	27.0342
chr5	25086320	25086834	peaks70309	9.03975	91.4455	1.06539	0.243233	4.38011	1.18619e-05	6.92539e-05	90.1884	142.089	139.862	60.4879	41.2512	74.7947
chr5	25475626	25476057	peaks70334	6.62744	49.8191	1.31209	0.309738	4.23613	2.27407e-05	0.000124834	96.3177	68.5949	47.8159	25.4686	29.1777	31.5399
chr5	25932602	25935803	peaks70361	46.0237	685.887	1.1025	0.0869829	12.6748	8.15151e-37	1.86525e-33	956.173	858.416	992.18	466.924	448.732	392.897
chr5	25939975	25941185	peaks70362	2.64926	112.966	1.24503	0.188523	6.60414	3.9984e-11	6.50245e-10	164.616	149.929	162.574	58.3655	68.4166	73.8935
chr5	25945179	25946365	peaks70364	6.89494	200.165	1.31047	0.149864	8.74435	2.2431e-18	1.39236e-16	266.187	305.737	284.505	95.5071	132.809	116.247
chr5	25963436	25964988	peaks70367	23.7086	219.545	1.15289	0.133755	8.61942	6.72936e-18	3.7391e-16	304.714	291.038	313.194	137.955	129.79	140.578
chr5	25970421	25970896	peaks70368	2.59316	37.7889	1.01055	0.3221	3.13739	0.00170457	0.00570618	42.0296	49.9763	59.7699	27.591	22.1348	25.2319
chr5	25973202	25974550	peaks70370	11.4925	114.607	1.23021	0.195598	6.28947	3.18555e-10	4.41166e-09	162.865	144.049	175.723	54.1207	81.4962	69.3878
chr5	25986209	25986717	peaks70373	7.12734	69.715	1.29612	0.241746	5.36152	8.25258e-08	7.41069e-07	97.1934	100.932	99.218	32.8969	49.3002	38.7491
chr5	25987197	25988452	peaks70374	8.06108	142.218	1.48762	0.181115	8.21367	2.14533e-16	9.04127e-15	186.506	206.765	236.689	59.4267	85.5207	78.3993
chr5	25988832	25990343	peaks70375	11.0333	180.149	1.18	0.156489	7.54046	4.68305e-14	1.27501e-12	246.924	216.564	286.895	116.731	105.643	108.137
chr5	25995035	25996990	peaks70376	18.349	342.262	1.05653	0.109508	9.64796	5.01423e-22	6.28696e-20	468.454	437.047	481.745	230.278	206.256	229.791
chr5	25997974	25999214	peaks70377	13.587	213.227	1.4294	0.142777	10.0114	1.35797e-23	2.39026e-21	303.839	299.858	329.93	120.976	98.6004	126.16
chr5	26000079	26000821	peaks70378	3.55228	109.781	1.23366	0.197177	6.25663	3.93388e-10	5.3552e-09	140.099	172.467	149.425	61.549	77.4717	57.673
chr5	26011461	26012209	peaks70381	3.43405	129.744	1.50317	0.195184	7.70129	1.34698e-14	4.03862e-13	172.496	186.186	216.367	88.0788	60.3676	54.9696
chr5	26014580	26015484	peaks70382	9.47339	125.779	1.07348	0.182335	5.88737	3.92382e-09	4.47912e-08	182.128	151.889	178.114	67.9162	84.5146	90.1141
chr5	26015867	26016967	peaks70383	8.90701	105.532	1.09092	0.203686	5.35588	8.51423e-08	7.62796e-07	135.72	124.451	170.942	78.5281	61.3737	62.1787
chr5	26023709	26024082	peaks70384	4.06196	20.5468	1.44979	0.461278	3.14297	0.00167242	0.00561574	24.5172	27.4379	38.2527	11.6731	15.0919	6.30799
chr5	26032779	26034409	peaks70386	14.3927	423.692	1.15724	0.102866	11.25	2.31662e-29	1.25399e-26	598.046	531.12	626.388	274.848	249.519	262.232
chr5	26035822	26036492	peaks70387	2.02942	105.366	1.39724	0.200637	6.964	3.30734e-12	6.46312e-11	145.352	163.648	149.425	62.6102	46.2818	64.8821
chr5	26039492	26040605	peaks70388	11.4892	179.801	1.31487	0.152322	8.63218	6.01911e-18	3.39505e-16	280.197	237.142	252.229	96.5683	103.631	109.038
chr5	26051731	26052905	peaks70390	6.28516	144.608	1.25967	0.175127	7.19293	6.34158e-13	1.40759e-11	204.018	179.327	229.516	71.0998	93.5698	90.1141
chr5	26057608	26058873	peaks70391	11.8616	106.123	1.43219	0.204791	6.99342	2.6826e-12	5.31358e-11	129.591	163.648	172.137	48.8148	60.3676	62.1787
chr5	26065290	26066972	peaks70392	18.4889	151.685	1.15986	0.164949	7.03162	2.04149e-12	4.12402e-11	198.765	203.825	225.93	106.119	92.5636	82.905
chr5	26078011	26079376	peaks70393	22.2212	206.408	1.11375	0.143071	7.78462	6.99221e-15	2.21033e-13	278.446	281.239	286.895	152.811	114.698	124.357
chr5	26103403	26103775	peaks70398	4.61056	37.101	1.42221	0.33744	4.21469	2.50117e-05	0.000136018	43.7808	59.7755	58.5745	19.1014	25.1532	16.2205
chr5	26113277	26113762	peaks70401	6.17765	38.0126	1.20998	0.338932	3.56999	0.000356993	0.00146245	56.915	48.9963	53.7929	13.7955	22.1348	32.4411
chr5	26263222	26263850	peaks70409	7.81396	67.5406	1.28317	0.248004	5.17399	2.29141e-07	1.89942e-06	81.4323	99.9525	106.39	38.2029	34.2083	45.057
chr5	28563055	28563891	peaks70469	10.1842	111.909	1.48193	0.198151	7.47879	7.50101e-14	1.96466e-12	164.616	168.547	161.379	46.6924	73.4472	56.7719
chr5	28565573	28566794	peaks70470	9.8515	166.833	1.03714	0.160796	6.45005	1.11814e-10	1.67849e-09	225.909	218.524	228.321	100.813	132.809	94.6198
chr5	29321594	29322571	peaks70483	17.0121	123.895	1.09063	0.179591	6.07285	1.25658e-09	1.57278e-08	175.123	172.467	157.792	75.3445	90.5514	72.0913
chr5	30243779	30244098	peaks70553	4.93861	91.958	1.03043	0.211538	4.87117	1.10941e-06	8.03926e-06	124.337	120.531	125.517	71.0998	46.2818	63.981
chr5	30415282	30415675	peaks70559	6.11146	46.5783	1.46354	0.303884	4.81612	1.46374e-06	1.03369e-05	73.5517	54.8759	76.5054	30.7745	22.1348	21.6274
chr5	30679206	30680045	peaks70585	11.2707	108.183	1.34027	0.21004	6.38103	1.75903e-10	2.55375e-09	146.228	165.608	154.206	40.3252	72.4411	70.289
chr5	31431614	31432267	peaks70648	4.06196	33.2557	1.14476	0.354996	3.22471	0.001261	0.0043931	42.9052	36.2573	58.5745	15.9179	25.1532	20.7262
chr5	31942039	31942680	peaks70696	6.62744	57.5016	1.22251	0.266189	4.59265	4.3765e-06	2.8073e-05	88.4372	74.4744	78.8962	28.6521	32.196	42.3536
chr5	31960058	31960600	peaks70697	5.1204	54.9608	1.16567	0.265329	4.39331	1.11639e-05	6.55781e-05	69.1737	75.4544	83.6778	35.0193	32.196	34.2434
chr5	31971108	31971657	peaks70699	4.05999	44.4357	1.38665	0.301458	4.59981	4.22885e-06	2.72248e-05	56.0394	66.635	70.5285	21.2238	25.1532	27.0342
chr5	32080694	32082504	peaks70712	21.4375	231.117	1.00397	0.131505	7.63443	2.2683e-14	6.53626e-13	323.102	298.878	303.631	139.016	158.968	163.106
chr5	32230335	32230779	peaks70728	7.24469	62.1947	1.0327	0.268503	3.84614	0.000119993	0.000554636	92.8153	77.4142	80.0916	33.9581	57.3492	31.5399
chr5	33623638	33624427	peaks70829	13.9839	187.77	1.21774	0.153931	7.91094	2.5546e-15	8.78423e-14	264.436	295.938	227.126	102.935	121.741	114.445
chr5	34542352	34543442	peaks70896	10.486	181.049	1.20539	0.16318	7.38688	1.50314e-13	3.7184e-12	233.789	282.219	241.47	96.5683	135.827	96.4221
chr5	34695384	34695781	peaks70913	3.21779	38.7107	1.47975	0.333321	4.43942	9.02003e-06	5.40697e-05	50.7857	68.5949	51.4021	19.1014	26.1593	16.2205
chr5	35647330	35648247	peaks70988	7.81396	106.111	1.25405	0.199359	6.2904	3.16646e-10	4.38704e-09	127.84	164.628	156.597	63.6714	56.3431	67.5856
chr5	36382368	36383063	peaks71059	5.97637	109.779	1.13361	0.204113	5.55383	2.79472e-08	2.73741e-07	174.248	148.949	129.103	70.0386	54.3308	82.0038
chr5	37301062	37301450	peaks71149	5.60901	38.3928	1.36483	0.370364	3.68511	0.000228601	0.000984795	66.5468	71.5346	27.4941	23.3462	17.1041	24.3308
chr5	39060306	39060790	peaks71219	6.68904	60.3518	1.05811	0.26203	4.03812	5.38821e-05	0.00027156	71.8005	95.0529	77.7008	35.0193	48.2941	34.2434
chr5	40812883	40813355	peaks71250	11.4925	59.1919	1.07717	0.274359	3.92615	8.63166e-05	0.000413441	69.1737	105.832	65.7469	42.4476	33.2022	38.7491
chr5	41573749	41574087	peaks71270	2.78839	30.3901	1.57887	0.400872	3.93859	8.19611e-05	0.000394644	34.149	65.6551	37.0573	11.6731	13.0796	20.7262
chr5	43721262	43721962	peaks71328	8.99159	70.067	1.03586	0.256102	4.04472	5.23855e-05	0.000264813	85.8104	123.471	72.9193	51.9983	40.2451	45.9582
chr5	46139015	46139649	peaks71373	3.21779	53.996	1.12	0.286796	3.90521	9.41452e-05	0.000446793	54.2882	91.1332	76.5054	40.3252	30.1838	31.5399
chr5	51488636	51489138	peaks71449	4.54837	43.5568	1.01002	0.307397	3.28572	0.00101721	0.00365048	52.537	53.896	68.1377	31.8357	34.2083	20.7262
chr5	52509204	52510128	peaks71487	23.7957	152.111	1.03168	0.160744	6.41818	1.37915e-10	2.03631e-09	197.014	202.845	212.781	109.303	100.613	90.1141
chr5	54053724	54054260	peaks71586	4.18654	55.4321	1.44976	0.271356	5.34264	9.16016e-08	8.16215e-07	77.0542	87.2135	78.8962	35.0193	29.1777	25.2319
chr5	54468749	54469239	peaks71597	4.64606	48.4305	1.14121	0.344844	3.30934	0.000935152	0.00339522	73.5517	47.0365	80.0916	21.2238	19.1164	49.5627
chr5	64084045	64084780	peaks71679	3.59286	46.6014	1.04766	0.334028	3.13644	0.0017101	0.00572242	56.0394	41.1569	92.0456	21.2238	32.196	36.9468
chr5	65424116	65425458	peaks71771	33.9598	264.07	1.04852	0.134474	7.79719	6.33014e-15	2.01576e-13	395.778	362.573	308.413	191.014	150.919	175.722
chr5	66611286	66612124	peaks71906	7.12652	110.162	1.07061	0.207248	5.16583	2.39369e-07	1.97688e-06	149.73	141.109	156.597	65.7938	94.5759	53.1673
chr5	66647177	66647640	peaks71910	5.1204	36.8752	1.11565	0.326681	3.41512	0.000637542	0.00242717	57.7906	42.1368	51.4021	25.4686	20.1225	24.3308
chr5	67408078	67409351	peaks71941	10.2186	125.667	1.41883	0.187929	7.54984	4.35784e-14	1.19324e-12	177.75	158.748	212.781	72.161	61.3737	71.1901
chr5	72491358	72491810	peaks72016	3.665	30.7112	1.16313	0.399343	2.91262	0.00358412	0.0108242	35.9003	58.7956	32.2757	21.2238	26.1593	9.91255
chr5	72492248	72492585	peaks72017	4.12953	32.732	1.22077	0.359198	3.39861	0.000677297	0.00255879	43.7808	58.7956	34.6665	16.979	24.147	18.0228
chr5	72825483	72825884	peaks72040	3.14179	37.8015	1.00056	0.3449	2.90101	0.00371967	0.0111685	43.7808	37.2372	70.5285	23.3462	31.1899	20.7262
chr5	72839850	72840210	peaks72041	2.90128	33.1067	1.26112	0.37744	3.34126	0.000834005	0.00307209	44.6564	42.1368	53.7929	20.1626	9.05514	28.8365
chr5	72930964	72931384	peaks72054	1.90322	25.7789	1.03978	0.403837	2.57475	0.0100313	0.0259645	28.8953	26.458	49.0113	19.1014	14.0858	17.1217
chr5	77134869	77135389	peaks72279	6.62744	45.1606	1.07634	0.305928	3.51827	0.00043437	0.00173772	72.6761	50.9562	59.7699	29.7133	36.2205	21.6274
chr5	88785408	88785823	peaks72422	4.88926	62.3036	1.15769	0.254603	4.54703	5.44084e-06	3.41923e-05	83.1835	97.9927	76.5054	42.4476	41.2512	32.4411
chr5	89341623	89342332	peaks72445	3.59286	55.6952	1.02754	0.277308	3.70542	0.00021104	0.000917916	74.4273	69.5748	80.0916	31.8357	50.3063	27.9354
chr5	90722471	90722841	peaks72513	3.74214	34.0333	1.29663	0.363531	3.56675	0.000361431	0.00147841	56.915	57.8157	29.8849	23.3462	19.1164	17.1217
chr5	91575045	91575426	peaks72573	2.42323	27.9452	1.3208	0.393054	3.36034	0.000778452	0.00289125	36.7759	30.3777	52.5975	19.1014	17.1041	11.7148
chr5	92096945	92097312	peaks72609	2.90128	31.3326	1.0797	0.361989	2.9827	0.00285719	0.00891869	50.7857	38.2171	38.2527	20.1626	26.1593	14.4183
chr5	92472699	92473113	peaks72648	3.31357	48.3098	1.22757	0.30407	4.03712	5.41113e-05	0.000272579	67.4224	86.2335	49.0113	28.6521	34.2083	24.3308
chr5	92751510	92751909	peaks72663	4.61056	45.8565	1.03526	0.316911	3.26671	0.00108805	0.00386695	57.7906	82.3138	44.2297	36.0805	32.196	22.5285
chr5	92818122	92819334	peaks72673	4.82686	211.339	1.09627	0.14418	7.6035	2.88234e-14	8.16774e-13	284.575	261.64	317.976	151.75	118.723	133.369
chr5	92866846	92867261	peaks72681	3.85876	96.7015	1.18787	0.215166	5.52071	3.37632e-08	3.2592e-07	165.491	121.511	115.954	54.1207	57.3492	65.7833
chr5	92868257	92868676	peaks72682	2.43244	94.0996	1.12795	0.203509	5.54251	2.98174e-08	2.90617e-07	119.959	130.33	137.471	59.4267	54.3308	63.0799
chr5	92869172	92869530	peaks72683	2.57149	70.932	1.356	0.241124	5.62364	1.86977e-08	1.89084e-07	106.825	107.792	90.8502	47.7536	37.2267	35.1445
chr5	92880131	92881051	peaks72685	4.06762	179.73	1.12556	0.151905	7.40964	1.26647e-13	3.17348e-12	274.068	236.162	228.321	115.67	118.723	105.433
chr5	92909002	92909918	peaks72690	2.78839	205.986	1.13241	0.140411	8.065	7.3237e-16	2.8026e-14	257.431	297.898	294.068	124.159	130.796	131.567
chr5	92910881	92911251	peaks72691	3.07693	111.904	1.0161	0.208201	4.88039	1.05876e-06	7.71161e-06	178.626	128.37	142.252	78.5281	55.337	88.3118
chr5	92914590	92915072	peaks72692	2.0983	110.904	1.23041	0.196346	6.26655	3.6913e-10	5.0523e-09	178.626	142.089	145.839	56.2431	71.435	71.1901
chr5	92917873	92918425	peaks72693	3.53171	127.039	1.23797	0.189248	6.54154	6.08886e-11	9.58621e-10	168.994	178.347	187.677	72.161	95.582	59.4753
chr5	93026546	93027020	peaks72710	3.74214	45.6424	1.02634	0.296227	3.46473	0.000530773	0.00207041	65.6712	63.6952	53.7929	33.9581	34.2083	22.5285
chr5	93239949	93240463	peaks72734	5.60901	56.8226	1.17542	0.261227	4.49959	6.80855e-06	4.19162e-05	78.8054	71.5346	86.0686	33.9581	37.2267	33.3422
chr5	96782194	96782649	peaks72772	3.12471	56.0237	1.12742	0.269127	4.18917	2.79977e-05	0.000150572	83.1835	69.5748	77.7008	30.7745	44.2696	30.6388
chr5	96969727	96970263	peaks72796	2.90128	47.3674	1.10529	0.29852	3.70257	0.000213428	0.000927212	77.0542	57.8157	58.5745	39.264	27.1654	24.3308
chr5	98996635	98997750	peaks72880	37.7185	209.19	1.06773	0.138499	7.70929	1.26521e-14	3.81502e-13	260.934	293.978	295.263	130.526	142.87	131.567
chr5	99584370	99585119	peaks72916	7.69816	59.4983	1.1398	0.260916	4.36845	1.25131e-05	7.27311e-05	88.4372	74.4744	82.4824	44.57	29.1777	37.8479
chr5	100388902	100389472	peaks72946	5.10764	53.8427	1.00068	0.278637	3.59132	0.000329003	0.00136047	60.4175	83.2938	71.7239	43.5088	27.1654	36.9468
chr5	100691344	100692099	peaks72968	17.8492	125.556	1.21014	0.186452	6.49034	8.56435e-11	1.31249e-09	158.486	177.367	191.264	61.549	75.4595	89.2129
chr5	101809789	101810520	peaks73003	5.61998	65.0419	1.16955	0.257118	4.54868	5.39845e-06	3.39492e-05	100.696	90.1533	78.8962	49.876	29.1777	41.4525
chr5	104140769	104141275	peaks73125	8.39641	72.5372	1.05235	0.259951	4.04828	5.15949e-05	0.000261157	66.5468	122.491	105.195	40.3252	49.3002	51.365
chr5	105425767	105426147	peaks73159	3.74214	40.1226	1.1067	0.337154	3.28247	0.00102903	0.00368687	59.5419	53.896	51.4021	13.7955	25.1532	36.9468
chr5	105566034	105566341	peaks73173	2.77925	29.3059	1.15307	0.363168	3.17504	0.00149816	0.00510502	35.9003	41.1569	44.2297	21.2238	17.1041	16.2205
chr5	105849337	105849760	peaks73199	3.74214	43.507	1.00198	0.300466	3.33477	0.000853711	0.00313595	63.0443	53.896	57.3791	26.5298	24.147	36.0456
chr5	106958920	106959520	peaks73236	1.32622	59.7994	1.11642	0.279638	3.99239	6.54113e-05	0.000322846	98.9446	70.5547	75.31	53.0595	31.1899	29.7376
chr5	107029104	107029860	peaks73241	2.70921	34.8018	1.1411	0.388299	2.93871	0.00329577	0.0100794	45.532	24.4982	74.1147	19.1014	22.1348	23.4297
chr5	107447567	107448246	peaks73266	10.585	82.4253	1.13179	0.222838	5.07895	3.79523e-07	3.02041e-06	121.711	102.892	114.758	47.7536	62.3798	45.057
chr5	108403478	108404059	peaks73328	4.54837	61.1498	1.2916	0.287717	4.48914	7.15125e-06	4.38224e-05	60.4175	106.812	93.241	35.0193	45.2757	26.1331
chr5	110163536	110163950	peaks73395	3.74214	39.2501	1.4581	0.318158	4.58294	4.58483e-06	2.92733e-05	62.1687	57.8157	52.5975	20.1626	21.1287	21.6274
chr5	110241384	110241817	peaks73401	3.57284	45.6126	1.01961	0.28678	3.55538	0.000377434	0.00153601	63.92	60.7555	58.5745	27.591	32.196	30.6388
chr5	110949781	110950103	peaks73459	4.12953	33.7238	1.21335	0.377959	3.21026	0.00132613	0.00459233	35.9003	61.7354	44.2297	12.7343	17.1041	30.6388
chr5	110950411	110951023	peaks73460	4.61056	52.196	1.22567	0.281513	4.35386	1.33762e-05	7.72834e-05	59.5419	82.3138	77.7008	35.0193	26.1593	32.4411
chr5	111777746	111778452	peaks73515	12.4494	74.3332	1.24181	0.230018	5.39877	6.71006e-08	6.12884e-07	103.323	105.832	104	50.9371	42.2573	39.6502
chr5	111929847	111930246	peaks73526	4.18654	37.6935	1.09153	0.333321	3.2747	0.00105773	0.00377384	58.6663	52.916	41.8389	32.8969	19.1164	20.7262
chr5	113790965	113791585	peaks73608	4.18654	63.6846	1.01166	0.247963	4.07988	4.50582e-05	0.000231256	90.1884	82.3138	82.4824	50.9371	39.2389	36.9468
chr5	115274600	115275085	peaks73773	4.35914	185.297	1.21415	0.148292	8.18757	2.66547e-16	1.10121e-14	243.421	277.319	255.815	119.915	111.68	103.631
chr5	115406619	115407540	peaks73785	10.4612	124.052	1.36657	0.181508	7.52899	5.11332e-14	1.38244e-12	184.755	171.487	180.505	59.4267	72.4411	75.6958
chr5	118585582	118586471	peaks73964	8.99159	101.044	1.1108	0.196404	5.65567	1.55244e-08	1.59233e-07	137.472	137.19	139.862	67.9162	55.337	68.4867
chr5	121280298	121280953	peaks74090	4.64606	67.5667	1.08833	0.244406	4.45294	8.47036e-06	5.10452e-05	99.8202	86.2335	89.6548	35.0193	52.3186	42.3536
chr5	121754851	121755475	peaks74135	4.18654	57.1754	1.0122	0.277617	3.64602	0.000266332	0.00112696	75.303	96.0328	57.3791	42.4476	41.2512	30.6388
chr5	122156093	122156646	peaks74168	2.21945	113.8	1.3088	0.190331	6.87643	6.1371e-12	1.14616e-10	148.855	168.547	169.746	60.4879	60.3676	74.7947
chr5	122184247	122185018	peaks74173	15.3955	118.097	1.30109	0.199446	6.5235	6.86851e-11	1.07281e-09	158.486	159.728	186.482	49.876	85.5207	68.4867
chr5	122696449	122696939	peaks74227	4.64606	81.0987	1.22757	0.22758	5.39403	6.8895e-08	6.27736e-07	115.581	119.551	105.195	61.549	43.2634	41.4525
chr5	122827410	122827845	peaks74242	6.11146	40.2982	1.07455	0.316658	3.39342	0.00069026	0.00260063	58.6663	58.7956	46.6205	21.2238	23.1409	33.3422
chr5	125167658	125168703	peaks74466	17.9903	270.086	1.1251	0.130309	8.63408	5.91994e-18	3.34473e-16	392.276	388.051	329.93	153.873	194.182	162.205
chr5	125221623	125222634	peaks74473	7.69816	82.7851	1.08319	0.226587	4.78045	1.74907e-06	1.21565e-05	128.716	97.0127	111.172	55.1819	61.3737	43.2548
chr5	125316601	125317674	peaks74483	6.49669	120.383	1.35601	0.192023	7.06171	1.64464e-12	3.37998e-11	168.994	172.467	178.114	54.1207	85.5207	63.0799
chr5	129687105	129688126	peaks74561	30.606	152.695	1.32462	0.200871	6.59437	4.27054e-11	6.90709e-10	201.392	277.319	175.723	102.935	62.3798	96.4221
chr5	130288172	130289602	peaks74624	4.06196	98.8677	1.13552	0.226482	5.01372	5.33867e-07	4.12928e-06	106.825	126.411	175.723	51.9983	58.3553	73.8935
chr5	131732863	131733421	peaks74645	3.31357	50.98	1.14707	0.276976	4.14141	3.45182e-05	0.000182147	68.298	64.6752	77.7008	36.0805	31.1899	27.9354
chr5	131826368	131827000	peaks74648	3.14179	49.0242	1.12746	0.289623	3.89283	9.90808e-05	0.000467857	67.4224	70.5547	63.3561	33.9581	37.2267	21.6274
chr5	132632812	132633568	peaks74680	4.64606	46.4542	1.20146	0.305286	3.93554	8.30099e-05	0.00039916	79.681	68.5949	45.4251	29.7133	29.1777	26.1331
chr5	135413386	135413912	peaks74820	6.11146	63.4616	1.01723	0.280726	3.62356	0.000290574	0.00121802	103.323	85.2536	65.7469	31.8357	60.3676	34.2434
chr5	135445299	135446733	peaks74822	23.0927	206.2	1.07571	0.136963	7.854	4.02979e-15	1.32895e-13	281.948	281.239	276.137	130.526	126.772	140.578
chr5	136336871	136337510	peaks74919	5.96728	82.5274	1.33688	0.224852	5.94557	2.7549e-09	3.23802e-08	112.954	109.752	132.689	38.2029	49.3002	52.2662
chr5	136688622	136688991	peaks74958	2.78839	26.6562	1.15881	0.410935	2.81993	0.00480338	0.0139025	25.3929	53.896	31.0803	20.1626	14.0858	15.3194
chr5	137975976	137976351	peaks75056	2.06977	26.2076	1.09682	0.380881	2.8797	0.00398052	0.0118377	37.6515	31.3577	38.2527	14.8567	17.1041	18.0228
chr5	139702046	139703327	peaks75173	26.5417	238.459	1.14074	0.135276	8.4327	3.37792e-17	1.64139e-15	298.585	351.794	333.516	162.362	152.931	131.567
chr5	140078337	140080143	peaks75214	22.0449	354.031	1.01625	0.109037	9.32022	1.16096e-20	1.1111e-18	470.206	501.722	448.274	243.013	246.501	214.472
chr5	140177884	140178735	peaks75221	9.98483	89.7724	1.056	0.22662	4.65978	3.16542e-06	2.09286e-05	123.462	121.511	119.54	43.5088	51.3124	79.3004
chr5	140213803	140214314	peaks75226	9.59908	62.6687	1.17781	0.280388	4.20064	2.66157e-05	0.000143878	74.4273	111.712	74.1147	40.3252	49.3002	26.1331
chr5	140252065	140252867	peaks75228	9.98483	98.3619	1.01671	0.213169	4.7695	1.84686e-06	1.27798e-05	138.347	142.089	113.563	70.0386	77.4717	48.6616
chr5	142339882	142341199	peaks75293	28.9847	221.646	1.03057	0.138363	7.44828	9.45625e-14	2.4269e-12	292.456	314.556	285.7	129.465	168.023	139.677
chr5	143447482	143448256	peaks75422	5.60901	82.44	1.01418	0.216685	4.68044	2.86263e-06	1.90998e-05	105.074	112.692	113.563	48.8148	52.3186	62.1787
chr5	143481549	143481879	peaks75425	3.21779	31.4049	1.08851	0.357877	3.04158	0.00235339	0.00754747	35.9003	53.896	38.2527	23.3462	18.1103	18.924
chr5	143687762	143688766	peaks75451	14.877	140.871	1.11191	0.167785	6.62701	3.42552e-11	5.64466e-10	204.018	180.307	193.654	80.6505	95.582	91.0152
chr5	144142557	144142970	peaks75478	5.60901	50.1435	1.16961	0.279332	4.18716	2.82464e-05	0.000151731	63.0443	72.5146	72.9193	26.5298	35.2144	30.6388
chr5	146238336	146239991	peaks75595	17.2684	180.088	1.11476	0.148354	7.51422	5.72526e-14	1.53429e-12	239.919	262.62	236.689	106.119	120.735	114.445
chr5	147574263	147575020	peaks75663	1.90322	47.445	1.21532	0.322365	3.77	0.000163246	0.000729058	50.7857	58.7956	89.6548	25.4686	39.2389	20.7262
chr5	148768219	148769086	peaks75737	22.2623	131.375	1.05729	0.179988	5.87424	4.24786e-09	4.8206e-08	193.511	179.327	158.988	76.4057	101.619	78.3993
chr5	149586132	149586451	peaks75801	4.61056	41.4871	1.09907	0.310903	3.53508	0.000407648	0.00164198	56.915	56.8357	56.1837	26.5298	19.1164	33.3422
chr5	149740376	149740765	peaks75812	1.90322	21.8177	1.02531	0.476462	2.15192	0.0314037	0.0674904	17.5123	21.5584	49.0113	13.7955	19.1164	9.91255
chr5	150184619	150185398	peaks75826	11.1465	92.708	1.34637	0.20868	6.45185	1.10494e-10	1.66098e-09	133.094	143.069	123.126	51.9983	47.2879	57.673
chr5	150378834	150379558	peaks75835	6.14726	69.6737	1.18598	0.238551	4.97158	6.64095e-07	5.05385e-06	91.9397	92.1131	106.39	48.8148	38.2328	40.5513
chr5	150404051	150404409	peaks75837	5.1204	35.852	1.04362	0.37723	2.76653	0.00566568	0.0160009	68.298	37.2372	39.4481	16.979	17.1041	36.0456
chr5	150585429	150586551	peaks75848	21.3546	188.61	1.14698	0.147165	7.79381	6.50174e-15	2.06566e-13	263.56	240.082	276.137	126.282	106.649	118.951
chr5	150709988	150710366	peaks75865	4.27964	49.2101	1.2407	0.33141	3.74369	0.000181337	0.00080041	54.2882	101.912	51.4021	19.1014	35.2144	33.3422
chr6	4418820	4419630	peaks75934	14.2824	122.19	-1.0138	0.202488	-5.00674	5.53606e-07	4.26981e-06	54.2882	98.9726	90.8502	153.873	172.048	163.106
chr6	7476681	7477401	peaks76049	31.8957	140.236	-1.14326	0.17945	-6.37094	1.87869e-10	2.71144e-09	80.5567	75.4544	107.586	212.238	170.035	195.548
chr6	8555821	8556569	peaks76098	21.567	100.281	-1.29783	0.202193	-6.41878	1.37372e-10	2.02858e-09	56.0394	52.916	65.7469	142.2	129.79	154.996
chr6	23977422	23977792	peaks76413	3.12343	28.7767	-1.49859	0.397409	-3.7709	0.000162663	0.000726713	10.5074	21.5584	13.1494	46.6924	31.1899	49.5627
chr6	32706245	32706633	peaks76751	3.59099	50.7859	-1.37713	0.296713	-4.64128	3.4625e-06	2.27079e-05	32.3978	31.3577	20.3218	57.3043	88.5391	74.7947
chr6	40026902	40027736	peaks77153	28.3301	143.551	-1.02793	0.188334	-5.45799	4.81564e-08	4.51778e-07	83.1835	96.0328	105.195	212.238	143.876	220.78
chr6	40487448	40488067	peaks77173	6.02328	52.6726	-1.16445	0.282747	-4.11835	3.81594e-05	0.000199241	29.7709	42.1368	25.1033	77.4669	78.4779	63.0799
chr6	42371208	42371667	peaks77216	1.53676	92.9158	-1.21757	0.207687	-5.8625	4.5596e-09	5.14883e-08	54.2882	62.7153	50.2067	131.588	138.845	119.852
chr6	42553169	42554132	peaks77233	19.8557	111.871	-1.07649	0.216639	-4.96903	6.72894e-07	5.1154e-06	52.537	93.093	70.5285	183.586	131.803	139.677
chr6	46265268	46265676	peaks77296	7.34664	45.785	-1.65682	0.306317	-5.40882	6.34402e-08	5.8225e-07	21.0148	22.5383	22.7126	76.4057	56.3431	75.6958
chr6	51172988	51173458	peaks77506	5.42948	95.5822	-1.12705	0.220426	-5.11307	3.16972e-07	2.55471e-06	50.7857	69.5748	59.7699	163.423	113.692	116.247
chr6	52225747	52226452	peaks77575	7.58245	148.779	-1.11612	0.168935	-6.6068	3.92711e-11	6.39375e-10	84.0591	105.832	92.0456	224.972	182.109	203.658
chr6	55122965	55123595	peaks77780	11.137	91.3979	-1.09352	0.219444	-4.98312	6.25657e-07	4.78738e-06	57.7906	74.4744	41.8389	120.976	121.741	131.567
chr6	61004107	61004882	peaks77895	6.76274	82.3186	-1.08851	0.238154	-4.57061	4.86302e-06	3.08927e-05	68.298	34.2974	54.9883	112.486	115.705	108.137
chr6	64504546	64504866	peaks77934	3.12343	35.8109	-1.46796	0.348721	-4.20956	2.55865e-05	0.000138843	24.5172	17.6387	14.3448	43.5088	64.3921	50.4639
chr6	71282646	71282994	peaks78073	2.67517	27.1312	-1.01376	0.374364	-2.70794	0.00677014	0.0186182	20.1392	14.6989	19.1264	33.9581	35.2144	39.6502
chr6	74051497	74051878	peaks78251	8.90776	48.4608	-1.07724	0.289583	-3.71997	0.000199249	0.000871716	34.149	31.3577	27.4941	70.0386	75.4595	52.2662
chr6	76546160	76546795	peaks78254	19.1698	106.361	-1.08722	0.191863	-5.66664	1.45628e-08	1.50196e-07	62.1687	76.4343	65.7469	145.383	138.845	149.589
chr6	87284491	87286033	peaks78690	27.8174	210.692	-1.0521	0.143493	-7.33207	2.26624e-13	5.43908e-12	127.84	156.788	126.712	259.992	283.728	309.091
chr6	89308704	89312432	peaks78849	6.55306	891.984	-1.43812	0.0738816	-19.4651	2.16903e-84	1.09191e-79	474.584	490.943	476.964	1259.63	1394.49	1255.29
chr6	89876857	89877413	peaks78886	8.18145	77.9182	-1.26961	0.244272	-5.19751	2.01973e-07	1.69205e-06	34.149	55.8558	47.8159	91.2624	108.662	129.764
chr6	89880620	89881474	peaks78887	49.7756	166.714	-1.38585	0.165015	-8.39837	4.52716e-17	2.14865e-15	91.0641	79.3741	107.586	250.441	212.293	259.529
chr6	111204580	111204950	peaks79729	8.98281	61.5524	-1.11696	0.257833	-4.33211	1.47686e-05	8.45423e-05	39.4027	43.1168	33.4711	93.3848	90.5514	69.3878
chr6	114976556	114977493	peaks79929	40.318	136.755	-1.4039	0.181211	-7.7473	9.3867e-15	2.88748e-13	70.0493	81.3339	74.1147	168.729	199.213	227.087
chr6	118858098	118859078	peaks80166	9.52441	115.874	-1.13853	0.198185	-5.74476	9.205e-09	9.83945e-08	73.5517	86.2335	56.1837	161.301	180.097	137.875
chr6	121348558	121349236	peaks80361	17.0134	142.358	-1.00109	0.169428	-5.90862	3.44988e-09	3.97825e-08	91.9397	110.732	81.287	181.464	193.176	195.548
chr6	123319966	123320627	peaks80417	8.35352	80.8783	-1.04818	0.224083	-4.67766	2.9017e-06	1.93373e-05	60.4175	46.0566	51.4021	115.67	94.5759	117.148
chr6	136959411	136959829	peaks81015	2.47061	36.9638	-1.49243	0.33216	-4.4931	7.0194e-06	4.30826e-05	18.3879	20.5785	19.1264	60.4879	56.3431	46.8593
chr6	137076400	137076917	peaks81023	3.37982	44.305	-1.22716	0.327327	-3.74903	0.000177519	0.000784726	21.0148	40.177	17.931	74.2833	58.3553	54.0684
chr6	141418922	141419584	peaks81152	20.0969	105.492	-1.06789	0.195166	-5.47171	4.45705e-08	4.20893e-07	71.8005	75.4544	56.1837	144.322	150.919	134.27
chr6	4882234	4882541	peaks75949	3.665	42.3135	1.26855	0.319573	3.9695	7.20223e-05	0.000351973	59.5419	65.6551	53.7929	25.4686	33.2022	16.2205
chr6	5151106	5151464	peaks75969	6.62744	34.5563	1.42764	0.388839	3.67155	0.00024108	0.00103216	67.4224	56.8357	26.2987	25.4686	15.0919	16.2205
chr6	5826788	5827781	peaks76001	5.57025	80.95	1.04673	0.229592	4.55909	5.13758e-06	3.24566e-05	112.079	86.2335	129.103	57.3043	52.3186	48.6616
chr6	5840383	5840699	peaks76003	3.21779	25.8997	1.20032	0.401147	2.99221	0.00276967	0.0086898	31.5222	48.0164	28.6895	12.7343	19.1164	15.3194
chr6	7752450	7753498	peaks76061	8.81804	90.6149	1.08127	0.217719	4.96636	6.82219e-07	5.1769e-06	136.596	114.651	117.149	64.7326	66.4043	44.1559
chr6	8647299	8648578	peaks76100	14.4044	126.873	1.11123	0.185021	6.00595	1.90209e-09	2.30953e-08	179.501	194.025	145.839	85.9564	86.5269	69.3878
chr6	8750586	8751311	peaks76105	10.585	78.6137	1.33631	0.247217	5.40542	6.46553e-08	5.92592e-07	127.84	94.073	115.954	32.8969	60.3676	40.5513
chr6	15803417	15803945	peaks76224	3.31357	36.1288	1.35419	0.341667	3.96349	7.38615e-05	0.000359809	54.2882	48.9963	52.5975	13.7955	28.1715	18.924
chr6	24341962	24342745	peaks76415	14.1717	84.1968	1.13089	0.229783	4.92157	8.58514e-07	6.37525e-06	101.571	132.29	113.563	48.8148	42.2573	66.6844
chr6	30097694	30098168	peaks76608	6.14726	51.7227	1.33602	0.288804	4.62606	3.72683e-06	2.42817e-05	59.5419	92.1131	70.5285	31.8357	30.1838	26.1331
chr6	30422741	30423739	peaks76651	7.69816	85.0882	1.04067	0.220469	4.72026	2.35547e-06	1.59613e-05	108.576	114.651	120.735	59.4267	42.2573	64.8821
chr6	31168160	31169177	peaks76693	4.54837	77.0889	1.15536	0.223756	5.16347	2.42411e-07	1.99987e-06	105.95	107.792	105.195	50.9371	50.3063	42.3536
chr6	31324001	31325191	peaks76710	9.29861	126.111	1.22911	0.1942	6.32911	2.46572e-10	3.48378e-09	183.879	200.885	145.839	60.4879	75.4595	90.1141
chr6	32386582	32387177	peaks76743	5.34828	76.6574	1.22476	0.252698	4.84675	1.25498e-06	8.97779e-06	112.954	107.792	100.413	61.549	49.3002	27.9354
chr6	32929247	32930760	peaks76760	43.5217	286.053	1.36937	0.127797	10.7152	8.63364e-27	2.85938e-24	407.161	402.75	429.148	134.771	155.95	186.536
chr6	32980768	32981362	peaks76764	5.47483	64.3735	1.40994	0.273989	5.14598	2.66133e-07	2.17932e-06	91.0641	122.491	66.9423	30.7745	36.2205	38.7491
chr6	34101961	34102468	peaks76814	8.39641	68.4305	1.93078	0.266575	7.24292	4.39135e-13	1.00075e-11	97.1934	122.491	105.195	28.6521	37.2267	19.8251
chr6	35204285	35204960	peaks76933	10.585	84.4693	1.0723	0.219023	4.89583	9.78918e-07	7.1784e-06	108.576	134.25	100.413	53.0595	57.3492	53.1673
chr6	35371159	35371553	peaks76946	3.14179	26.1899	1.56134	0.414754	3.76449	0.000166888	0.000742952	32.3978	31.3577	53.7929	11.6731	17.1041	10.8137
chr6	37661648	37662059	peaks77021	2.90128	32.0218	1.38349	0.380233	3.63853	0.000274199	0.00115699	45.532	45.0766	47.8159	27.591	17.1041	9.01141
chr6	37779673	37780285	peaks77026	7.81396	77.7142	1.2924	0.237031	5.45247	4.96761e-08	4.64477e-07	98.069	110.732	123.126	32.8969	48.2941	53.1673
chr6	38337496	38338345	peaks77049	5.40974	92.3774	1.25644	0.211438	5.94237	2.80927e-09	3.295e-08	115.581	145.029	130.298	48.8148	61.3737	53.1673
chr6	38917390	38918216	peaks77094	8.99821	98.7042	1.03106	0.203773	5.05983	4.19639e-07	3.3101e-06	126.964	123.471	147.034	74.2833	66.4043	54.0684
chr6	51494666	51495529	peaks77530	8.98971	107.539	1.16498	0.191588	6.08067	1.19682e-09	1.50304e-08	138.347	146.989	161.379	66.855	61.3737	70.289
chr6	53523921	53524449	peaks77654	7.21707	68.2397	1.12618	0.25515	4.4138	1.01574e-05	6.0224e-05	79.681	87.2135	114.758	31.8357	47.2879	48.6616
chr6	53635255	53635672	peaks77665	3.59286	65.4342	1.05302	0.255447	4.12226	3.75175e-05	0.000196185	67.4224	100.932	96.8272	41.3864	47.2879	38.7491
chr6	54936414	54937290	peaks77764	29.241	165.097	1.21645	0.162466	7.4874	7.02502e-14	1.84817e-12	209.272	227.343	257.01	98.6907	86.5269	111.741
chr6	55084546	55085118	peaks77776	5.41816	61.5012	1.23828	0.257521	4.80844	1.5211e-06	1.07044e-05	84.0591	82.3138	93.241	27.591	41.2512	40.5513
chr6	55243910	55244593	peaks77788	10.585	93.8312	1.26706	0.209868	6.0374	1.56616e-09	1.93155e-08	144.477	130.33	123.126	45.6312	56.3431	63.0799
chr6	56729733	56730106	peaks77813	3.59286	28.0152	1.28919	0.41038	3.14146	0.0016811	0.00563963	38.5271	23.5182	57.3791	20.1626	14.0858	14.4183
chr6	57767397	57767752	peaks77843	4.61056	40.3993	1.05439	0.31757	3.32017	0.000899621	0.00328208	44.6564	67.6149	51.4021	28.6521	22.1348	27.9354
chr6	58682890	58684124	peaks77853	24.5735	175.346	1.02034	0.148687	6.86236	6.77302e-12	1.25607e-10	234.665	221.463	248.643	118.853	116.711	111.741
chr6	67488735	67489401	peaks78032	3.14179	50.669	1.04793	0.290715	3.60466	0.000312557	0.00129972	55.1638	61.7354	88.4594	37.1417	28.1715	33.3422
chr6	71420721	71421155	peaks78076	2.78839	34.1475	1.12131	0.355887	3.15074	0.00162856	0.00548751	32.3978	57.8157	50.2067	26.5298	18.1103	19.8251
chr6	71716742	71717423	peaks78100	4.18654	69.5192	1.47264	0.247563	5.94855	2.70522e-09	3.18595e-08	97.1934	104.852	105.195	27.591	37.2267	45.057
chr6	71717733	71718251	peaks78101	2.90128	24.3589	1.59172	0.409676	3.88532	0.000102194	0.000480685	40.2783	38.2171	31.0803	13.7955	11.0674	11.7148
chr6	72397082	72398080	peaks78162	5.99199	82.7452	1.69463	0.26174	6.47447	9.51484e-11	1.44818e-09	154.108	131.31	93.241	31.8357	55.337	30.6388
chr6	72851824	72852429	peaks78216	5.40737	65.2747	1.0698	0.282088	3.79243	0.00014918	0.000673227	84.9347	69.5748	111.172	28.6521	60.3676	36.9468
chr6	82883587	82884061	peaks78339	6.25864	81.0523	1.11466	0.238764	4.66845	3.03479e-06	2.01363e-05	103.323	136.21	93.241	38.2029	60.3676	54.9696
chr6	84397141	84398617	peaks78472	14.1476	158.244	1.38105	0.183901	7.50977	5.92307e-14	1.58179e-12	198.765	194.025	294.068	93.3848	84.5146	84.7072
chr6	85862727	85863333	peaks78563	6.14726	62.4423	1.03453	0.250223	4.13443	3.55832e-05	0.000187211	78.8054	94.073	78.8962	43.5088	35.2144	44.1559
chr6	86078118	86078687	peaks78578	6.09265	66.6945	1.1865	0.261063	4.54489	5.49645e-06	3.44987e-05	91.9397	92.1131	94.4364	24.4074	51.3124	45.9582
chr6	86515844	86516303	peaks78617	7.30931	78.436	1.42992	0.251133	5.69387	1.24191e-08	1.29802e-07	115.581	101.912	126.712	27.591	40.2451	58.5742
chr6	86537238	86538018	peaks78620	6.54399	96.2426	1.21399	0.201471	6.02561	1.68471e-09	2.06698e-08	130.467	134.25	138.666	59.4267	62.3798	52.2662
chr6	86764143	86764796	peaks78641	8.25208	68.3875	1.32658	0.247458	5.36084	8.28369e-08	7.43597e-07	110.328	98.9726	83.6778	35.0193	46.2818	36.0456
chr6	87937194	87938009	peaks78742	24.5537	156.571	1.21914	0.158161	7.70821	1.27595e-14	3.84282e-13	210.148	223.423	223.539	95.5071	97.5943	89.2129
chr6	88889238	88889580	peaks78816	3.21779	35.2463	1.50289	0.34532	4.35215	1.34807e-05	7.78202e-05	47.2833	64.6752	44.2297	20.1626	17.1041	18.0228
chr6	88984849	88985628	peaks78832	15.8078	132.706	1.15797	0.183863	6.29799	3.01538e-10	4.19437e-09	173.372	197.945	179.31	61.549	88.5391	95.5209
chr6	89462609	89462999	peaks78867	1.53168	25.9708	1.35561	0.405238	3.34522	0.000822166	0.00303136	28.8953	34.2974	49.0113	13.7955	18.1103	11.7148
chr6	90544303	90544685	peaks78906	7.24469	43.3827	1.20063	0.320833	3.74222	0.000182403	0.000804305	46.4076	82.3138	52.5975	25.4686	29.1777	24.3308
chr6	90929002	90930134	peaks78941	9.39572	100.538	1.07779	0.211787	5.08903	3.59894e-07	2.87305e-06	167.243	132.29	108.781	70.0386	65.3982	59.4753
chr6	91104625	91105123	peaks78954	7.15645	55.9728	1.71375	0.28923	5.92522	3.11885e-09	3.6281e-08	96.3177	74.4744	86.0686	28.6521	33.2022	17.1217
chr6	91585773	91586266	peaks79004	2.78839	43.3408	1.23236	0.314248	3.92162	8.79544e-05	0.000420426	48.1589	69.5748	64.5515	28.6521	30.1838	18.924
chr6	91653668	91655673	peaks79012	15.1759	230.119	1.20993	0.148344	8.15625	3.45591e-16	1.40268e-14	327.48	273.4	364.596	117.792	138.845	158.601
chr6	94200891	94201460	peaks79175	9.07537	155.846	1.06838	0.161355	6.62128	3.56112e-11	5.83848e-10	220.655	221.463	190.068	108.241	103.631	91.0152
chr6	97283955	97284385	peaks79271	1.72189	62.221	1.26298	0.260053	4.85664	1.19392e-06	8.58616e-06	92.8153	84.2737	86.0686	47.7536	28.1715	34.2434
chr6	97328245	97328830	peaks79278	5.93513	48.5265	1.7379	0.311724	5.57512	2.47366e-08	2.44986e-07	95.4421	58.7956	69.3331	26.5298	22.1348	18.924
chr6	97333245	97334624	peaks79279	4.14093	124.248	1.41654	0.192339	7.36482	1.77384e-13	4.33584e-12	183.879	166.588	192.459	49.876	81.4962	71.1901
chr6	97351581	97352355	peaks79282	1.93066	196.234	1.30716	0.161729	8.08243	6.34911e-16	2.45862e-14	278.446	228.323	332.321	124.159	100.613	113.544
chr6	97366732	97367754	peaks79285	4.54837	78.4408	1.18057	0.237665	4.96735	6.78757e-07	5.15491e-06	98.069	94.073	135.08	40.3252	55.337	47.7605
chr6	97383116	97383868	peaks79286	10.585	82.6355	1.18139	0.224893	5.25311	1.49555e-07	1.28138e-06	125.213	100.932	118.344	40.3252	53.3247	57.673
chr6	97675051	97675645	peaks79318	8.39641	64.9395	1.18281	0.263931	4.4815	7.41193e-06	4.5251e-05	83.1835	117.591	69.3331	40.3252	42.2573	36.9468
chr6	99116843	99118475	peaks79378	18.4889	136.269	1.18032	0.192733	6.12413	9.11821e-10	1.16844e-08	183.004	218.524	164.965	79.5893	106.649	64.8821
chr6	99359012	99360546	peaks79400	35.2943	271.017	1.01085	0.137905	7.33004	2.30078e-13	5.51409e-12	347.62	398.83	339.493	217.544	146.894	175.722
[truncated: 535 more rows]

## Sheet: Table S5
Table S5 The annotation of upregulated peaks
PeakID	Chr	Start	End	Strand	Peak Score	Annotation	Distance to TSS	Nearest PromoterID
peaks40068	chr17	13589864	13591567	+	515.082	intron (ENSMUST00000135850.7, intron 1 of 4)	-21851	AC173344.1
peaks40069	chr17	13654613	13655313	+	211.622	intron (ENSMUST00000135850.7, intron 1 of 4)	-20413	Gm24867
peaks19722	chr12	31088930	31091793	+	73.5592	promoter-TSS (ENSMUST00000220011.1)	200	Gm32443
peaks97574	chr9	110959808	110961433	+	67.136	intron (ENSMUST00000035076.8, intron 2 of 8)	9075	Lrrc2
peaks80777	chr6	130254683	130256587	+	67.0584	Intergenic	-22313	Klra7
peaks56416	chr2	153548233	153550057	+	63.0462	Intergenic	-19174	Nol4l
peaks2084	chr1	72456455	72457757	+	60.3905	intron (ENSMUST00000047786.5, intron 1 of 3)	-2393	Gm15843
peaks39818	chr17	6852061	6853432	+	60.2545	Intergenic	-24756	Gm2885
peaks94575	chr9	54642022	54643404	+	58.454	intron (ENSMUST00000034822.11, intron 1 of 13)	19157	Acsbg1
peaks45887	chr18	60659528	60661591	+	58.1567	Intergenic	-12240	Synpo
peaks4084	chr1	131754215	131755514	+	54.0356	intron (ENSMUST00000049027.9, intron 5 of 20)	10842	Slc26a9
peaks18380	chr11	117522818	117524126	+	53.836	promoter-TSS (ENSMUST00000132261.1)	-131	Gm11734
peaks52747	chr2	61738420	61740269	+	52.9417	intron (ENSMUST00000028278.13, intron 3 of 11)	23125	Gm22403
peaks26665	chr13	97617194	97618549	+	50.5021	Intergenic	8335	Gm48070
peaks3890	chr1	128068725	128069988	+	49.0938	intron (ENSMUST00000086614.11, intron 2 of 20)	19975	Gm37625
peaks7881	chr10	24458106	24459708	+	48.9233	Intergenic	11417	Gm15271
peaks81648	chr7	4170103	4171486	+	48.6104	Intergenic	-5934	Cdc42ep5
peaks47762	chr19	10163664	10165140	+	48.2161	Intergenic	-18486	Fads1
peaks1547	chr1	58945111	58946524	+	47.3237	intron (ENSMUST00000027186.11, intron 2 of 15)	520	Trak2
peaks70361	chr5	25932603	25935803	+	46.0237	Intergenic	-7913	Gm21655
peaks85022	chr7	99155437	99156131	+	44.0162	intron (ENSMUST00000033001.5, intron 7 of 7)	14191	Gm45185
peaks76760	chr6	32929248	32930760	+	43.5217	intron (ENSMUST00000115091.1, intron 4 of 5)	-108464	Gm14540
peaks30701	chr14	76591529	76592907	+	42.7117	Intergenic	-35516	Serp2
peaks57461	chr2	168154240	168155130	+	41.7205	promoter-TSS (ENSMUST00000129713.1)	-172	E130018N17Rik
peaks47336	chr19	4568880	4569752	+	41.2427	intron (ENSMUST00000068004.12, intron 2 of 20)	-25030	Pcx
peaks20316	chr12	52628222	52629528	+	41.0698	TTS (ENSMUST00000218346.1)	21205	Gm35239
peaks43153	chr17	79314367	79315903	+	40.0169	Intergenic	-39564	Gm17315
peaks42846	chr17	71720472	71721907	+	39.9917	intron (ENSMUST00000153445.7, intron 18 of 19)	-3372	Gm15641
peaks94463	chr9	51985802	51988198	+	39.9498	Intergenic	16281	Gm6981
peaks4728	chr1	144699595	144700457	+	39.7072	Intergenic	75409	Rgs18
peaks51633	chr2	32470805	32472297	+	39.6249	Intergenic	-16437	Gm37169
peaks8185	chr10	34316461	34317613	+	39.2774	intron (ENSMUST00000047885.13, intron 8 of 11)	-18130	Gm47512
peaks10831	chr10	95622985	95624107	+	38.8696	Intergenic	8693	Gm33336
peaks96906	chr9	99218130	99218697	+	38.815	Intergenic	2154	Gm2950
peaks36456	chr16	14327696	14328967	+	38.815	Intergenic	-10956	Fopnl
peaks55094	chr2	124485195	124486855	+	38.4011	intron (ENSMUST00000103241.7, intron 4 of 20)	-124271	Sema6d
peaks37685	chr16	34728123	34729310	+	38.3421	Intergenic	37984	Ccdc14
peaks58858	chr3	38299399	38300808	+	38.303	Intergenic	-32019	Gm25574
peaks72880	chr5	98996636	98997750	+	37.7185	intron (ENSMUST00000031277.6, intron 3 of 18)	25029	Gm3470
peaks12816	chr11	22752951	22754305	+	37.1165	Intergenic	6397	Gm12057
peaks29795	chr14	60645697	60647094	+	36.5064	intron (ENSMUST00000022566.13, intron 1 of 12)	11666	Spata13
peaks36050	chr16	4831154	4832607	+	36.1743	Intergenic	-3536	4930562C15Rik
peaks29763	chr14	60054943	60056048	+	36.0579	intron (ENSMUST00000080368.12, intron 1 of 35)	-15004	Gm9013
peaks2936	chr1	89467271	89468481	+	35.515	intron (ENSMUST00000027521.14, intron 1 of 17)	13002	Agap1
peaks19823	chr12	32487795	32488930	+	35.5141	promoter-TSS (ENSMUST00000220213.1)	-944	Gm17820
peaks14352	chr11	60755487	60756430	+	35.4309	exon (ENSMUST00000120417.7, exon 8 of 18)	20097	Gm23341
peaks9028	chr10	60445026	60445567	+	35.3029	intron (ENSMUST00000105463.8, intron 15 of 69)	45570	Gm17455
peaks18575	chr11	119585237	119586148	+	35.3029	Intergenic	-17457	Rptor
peaks79400	chr6	99359013	99360546	+	35.2943	intron (ENSMUST00000176850.7, intron 1 of 18)	28720	Gm20705
peaks66763	chr4	116159630	116161274	+	34.3172	TTS (ENSMUST00000120083.7)	7148	Tspan1
peaks40026	chr17	12668240	12669864	+	34.2426	intron (ENSMUST00000024596.9, intron 1 of 10)	6777	Slc22a1
peaks5152	chr1	156490663	156492208	+	33.9941	Intergenic	-17104	Soat1
peaks71771	chr5	65424117	65425458	+	33.9598	intron (ENSMUST00000031103.13, intron 2 of 11)	6793	Gm43289
peaks48758	chr19	33253485	33254565	+	33.7941	intron (ENSMUST00000096114.11, intron 4 of 6)	96913	Mir3970
peaks2800	chr1	87772458	87774016	+	33.656	intron (ENSMUST00000027512.12, intron 6 of 17)	-3701	Gm25395
peaks62516	chr3	135370504	135371460	+	33.5821	intron (ENSMUST00000078568.11, intron 4 of 12)	22948	Slc9b1
peaks94998	chr9	59551349	59552566	+	33.4977	intron (ENSMUST00000026262.7, intron 1 of 13)	12417	Hexa
peaks86807	chr7	132278258	132279373	+	33.095	intron (ENSMUST00000080215.5, intron 1 of 7)	35263	Gm44891
peaks30145	chr14	65722077	65723717	+	33.0929	intron (ENSMUST00000022610.14, intron 3 of 8)	56460	Scara5
peaks9915	chr10	78669676	78671014	+	32.9794	Intergenic	28463	Gm47476
peaks30436	chr14	70505525	70506525	+	32.8827	intron (ENSMUST00000022693.8, intron 6 of 19)	14163	Bmp1
peaks32610	chr15	36643714	36645378	+	32.6217	intron (ENSMUST00000226482.1, intron 1 of 1)	-14677	Gm6704
peaks39829	chr17	7257304	7258911	+	32.605	intron (ENSMUST00000024575.7, intron 8 of 20)	57739	AC117241.2
peaks41548	chr17	36843825	36845761	+	32.5601	intron (ENSMUST00000130367.7, intron 2 of 9)	-2441	Gm25973
peaks8440	chr10	41417211	41418339	+	32.4041	intron (ENSMUST00000173494.3, intron 31 of 39)	-9498	Gm27783
peaks55342	chr2	128537036	128538201	+	32.3456	Intergenic	20616	Gm14006
peaks26566	chr13	95696341	95698200	+	32.221	intron (ENSMUST00000022182.4, intron 1 of 1)	417	F2rl2
peaks21808	chr12	86135204	86136455	+	32.1439	intron (ENSMUST00000054565.7, intron 3 of 7)	-33512	Gm805
peaks46595	chr18	74688357	74689466	+	32.0161	intron (ENSMUST00000074157.12, intron 17 of 38)	89558	Scarna17
peaks83076	chr7	45689125	45690640	+	31.8709	intron (ENSMUST00000183120.3, intron 2 of 6)	4520	Sec1
peaks86118	chr7	118936797	118938334	+	31.6671	intron (ENSMUST00000098087.8, intron 7 of 8)	32121	Gm44763
peaks15660	chr11	78723494	78725073	+	31.4725	Intergenic	-14522	Gm11197
peaks60608	chr3	90595225	90596264	+	31.2078	intron (ENSMUST00000200290.4, intron 1 of 2)	-4471	S100a3
peaks64810	chr4	55592594	55594036	+	31.0468	intron (ENSMUST00000135987.1, intron 1 of 1)	-11834	Gm12506
peaks66992	chr4	119354598	119355639	+	30.7033	intron (ENSMUST00000063642.8, intron 7 of 14)	-19673	Ldha-ps2
peaks74561	chr5	129687106	129688126	+	30.606	intron (ENSMUST00000042266.12, intron 7 of 8)	16643	2020-09-14
peaks21305	chr12	80083504	80084849	+	30.1441	Intergenic	-2742	Gm36660
peaks77764	chr6	54936415	54937290	+	29.241	intron (ENSMUST00000060655.14, intron 7 of 11)	34430	Gm44185
peaks4636	chr1	139029003	139030386	+	29.2334	promoter-TSS (ENSMUST00000193378.1)	-491	Gm37470
peaks35153	chr15	93005597	93006565	+	29.2297	Intergenic	4257	Gm30085
peaks36318	chr16	11422496	11424450	+	29.2294	intron (ENSMUST00000096273.8, intron 4 of 13)	16816	Snx29
peaks44056	chr18	10345427	10346822	+	29.227	intron (ENSMUST00000048977.14, intron 1 of 32)	19949	Gm44409
peaks75293	chr5	142339883	142341199	+	28.9847	Intergenic	57435	Gm26970
peaks60789	chr3	95179653	95180949	+	28.9411	Intergenic	15927	Sema6c
peaks80796	chr6	132673472	132674245	+	28.8933	Intergenic	16905	Tas2r120
peaks91614	chr8	115825947	115827222	+	28.7129	Intergenic	-118790	Maf
peaks89562	chr8	68081170	68082681	+	28.6161	intron (ENSMUST00000212960.1, intron 2 of 16)	-19698	Psd3
peaks92395	chr8	125832394	125833658	+	28.2936	intron (ENSMUST00000047239.12, intron 17 of 33)	-64888	A730098A19Rik
peaks30156	chr14	65849325	65850064	+	28.196	intron (ENSMUST00000022614.6, intron 3 of 8)	12392	Ccdc25
peaks84032	chr7	75806039	75808228	+	28.1201	Intergenic	23101	Gm26729
peaks31063	chr14	101254723	101255475	+	28.0474	Intergenic	-27968	Gm26173
peaks96185	chr9	77713039	77714253	+	28.0474	intron (ENSMUST00000215521.1, intron 1 of 1)	-5764	Gm47789
peaks80469	chr6	124789431	124791151	+	28.0416	Intergenic	-10564	Lrrc23
peaks56297	chr2	152529021	152529561	+	27.5835	Intergenic	10807	Defb29
peaks22358	chr12	103975978	103978440	+	27.2836	Intergenic	12718	Serpina11
peaks10503	chr10	87711098	87712632	+	27.1925	Intergenic	23287	Gm48195
peaks48345	chr19	24258522	24260326	+	26.9499	Intergenic	21181	Fxn
peaks37631	chr16	34156883	34158135	+	26.9458	intron (ENSMUST00000114960.8, intron 33 of 33)	5770	Kalrn
peaks2790	chr1	87637162	87638351	+	26.7643	intron (ENSMUST00000169754.7, intron 2 of 26)	17357	Inpp5d
peaks80536	chr6	125433367	125434682	+	26.6881	Intergenic	-47339	Gm28809
peaks96861	chr9	98675129	98676459	+	26.6736	Intergenic	30042	Gm27919
peaks75173	chr5	139702047	139703327	+	26.5417	TTS (ENSMUST00000198319.1)	1040	Gm42424
peaks95806	chr9	70348938	70350024	+	26.4932	intron (ENSMUST00000034745.8, intron 16 of 27)	56272	Mir5626
peaks20867	chr12	72682314	72683856	+	26.3771	Intergenic	-18176	Dhrs7
peaks36926	chr16	22832651	22834013	+	26.2867	intron (ENSMUST00000004576.7, intron 3 of 7)	-21755	Crygs
peaks83285	chr7	50588219	50589570	+	26.1508	intron (ENSMUST00000081872.12, intron 14 of 19)	-10296	4933405O20Rik
peaks3548	chr1	115511775	115512962	+	26.1508	Intergenic	158221	Gm17916
peaks36337	chr16	11670512	11671302	+	25.778	intron (ENSMUST00000096273.8, intron 11 of 13)	20950	Gm4279
peaks30432	chr14	70484978	70486352	+	25.6479	intron (ENSMUST00000022693.8, intron 16 of 19)	28189	Phyhip
peaks83179	chr7	47040226	47041861	+	25.62	Intergenic	9253	Gm45474
peaks15539	chr11	77669199	77670067	+	25.5141	Intergenic	-10926	Gm23132
peaks55637	chr2	132583465	132584693	+	25.4849	Intergenic	-5831	Gpcpd1
peaks84031	chr7	75799416	75801054	+	25.4406	Intergenic	16203	Gm26729
peaks65912	chr4	95200184	95201466	+	25.3586	intron (ENSMUST00000126143.1, intron 3 of 3)	7463	Gm12708
peaks37369	chr16	31650890	31652411	+	25.3424	Intergenic	-11793	Dlg1
peaks15555	chr11	77771891	77773030	+	25.3071	intron (ENSMUST00000102488.7, intron 1 of 40)	309	Myo18a
peaks39167	chr16	91427734	91428869	+	25.1865	Intergenic	22066	Il10rb
peaks51841	chr2	34979207	34980501	+	24.9274	Intergenic	-14119	Gm13449
peaks30835	chr14	79416334	79417623	+	24.7587	intron (ENSMUST00000022600.3, intron 9 of 10)	-9533	Kbtbd7
peaks87986	chr8	13998046	13999457	+	24.7364	promoter-TSS (ENSMUST00000210969.1)	-189	Gm5907
peaks34251	chr15	77855927	77858244	+	24.7256	Intergenic	-14910	Myh9
peaks67717	chr4	131938933	131939972	+	24.5735	intron (ENSMUST00000054917.11, intron 12 of 16)	17681	Tmem200b
peaks77853	chr6	58682891	58684124	+	24.5735	intron (ENSMUST00000031822.12, intron 11 of 15)	42943	Abcg2
peaks11549	chr10	119666653	119667423	+	24.5735	intron (ENSMUST00000077871.13, intron 1 of 21)	12974	Gm47026
peaks50192	chr19	60914917	60916282	+	24.5735	intron (ENSMUST00000003313.8, intron 1 of 15)	25850	Grk5
peaks78742	chr6	87937195	87938009	+	24.5537	TTS (ENSMUST00000113606.1)	11275	Rps19-ps9
peaks91193	chr8	106776718	106777387	+	24.4857	intron (ENSMUST00000048359.4, intron 14 of 17)	-93190	Has3
peaks13077	chr11	31802739	31804263	+	24.476	intron (ENSMUST00000134944.1, intron 1 of 4)	20972	D630024D03Rik
peaks94288	chr9	49026970	49028617	+	23.9939	intron (ENSMUST00000047349.7, intron 15 of 23)	20501	Cldn25-ps
peaks58877	chr3	38624501	38626268	+	23.9274	Intergenic	11137	Gm43538
peaks69315	chr4	152079017	152080521	+	23.8729	intron (ENSMUST00000105662.7, intron 1 of 21)	-7089	Plekhg5
peaks71487	chr5	52509205	52510128	+	23.7957	Intergenic	-29165	Gm43685
peaks64321	chr4	43679300	43680282	+	23.792	intron (ENSMUST00000107866.8, intron 3 of 12)	10285	Tmem8b
peaks70367	chr5	25963437	25964988	+	23.7086	Intergenic	7586	Gm21168
peaks52089	chr2	38933625	38934559	+	23.677	intron (ENSMUST00000057279.5, intron 1 of 7)	2114	Olfml2a
peaks63689	chr4	15233837	15234783	+	23.3655	Intergenic	-31521	Tmem64
peaks2837	chr1	88264281	88265198	+	23.2398	TTS (ENSMUST00000147393.1)	12767	Hjurp
peaks47127	chr18	84918149	84919573	+	23.1507	Intergenic	-15921	Fbxo15
peaks36802	chr16	20794307	20795284	+	23.126	Intergenic	2978	CT010490.2
peaks19507	chr12	25071749	25072841	+	23.126	Intergenic	7603	Gm47701
peaks74822	chr5	135445300	135446733	+	23.0927	intron (ENSMUST00000212301.1, intron 9 of 13)	19911	Hip1
peaks42475	chr17	63689015	63689944	+	22.9172	Intergenic	13011	AC154779.1
peaks56402	chr2	153425416	153426233	+	22.9113	intron (ENSMUST00000109784.1, intron 2 of 7)	11975	Gm14472
peaks24125	chr13	33141092	33142055	+	22.8991	Intergenic	-8080	Gm11384
peaks1360	chr1	54600187	54600972	+	22.888	Intergenic	33876	Gm19637
peaks55524	chr2	131222796	131224560	+	22.8752	Intergenic	-10389	Mavs
peaks81019	chr6	136993297	136994254	+	22.7988	Intergenic	7179	Gm30055
peaks75737	chr5	148768220	148769086	+	22.2623	Intergenic	-9310	4930505K14Rik
peaks18883	chr12	4150609	4152149	+	22.2623	intron (ENSMUST00000152065.7, intron 2 of 21)	17226	Adcy3
peaks58023	chr3	7589163	7590356	+	22.2623	intron (ENSMUST00000194184.5, intron 3 of 5)	16105	Il7
peaks95877	chr9	71302679	71304049	+	22.2623	Intergenic	-24179	Gm48124
peaks17070	chr11	99141012	99142296	+	22.244	Intergenic	13423	Ccr7
peaks70393	chr5	26078012	26079376	+	22.2212	Intergenic	8157	Gm6089
peaks24344	chr13	37392386	37393650	+	22.205	intron (ENSMUST00000021860.6, intron 3 of 4)	31261	Gm4035
peaks96551	chr9	88529181	88530437	+	22.0691	Intergenic	-3015	Gm22985
peaks75214	chr5	140078338	140080143	+	22.0449	intron (ENSMUST00000142625.1, intron 1 of 1)	5135	Gm16122
peaks96703	chr9	95550195	95551731	+	21.9645	Intergenic	-6269	Gm32281
peaks39778	chr17	6069778	6070462	+	21.9542	intron (ENSMUST00000097432.9, intron 4 of 16)	9607	Serac1
peaks9474	chr10	69909817	69910648	+	21.507	intron (ENSMUST00000092432.11, intron 23 of 40)	-15263	Ank3
peaks29396	chr14	54333134	54334488	+	21.507	promoter-TSS (ENSMUST00000196637.1)	-406	Gm3945
peaks70712	chr5	32080695	32082504	+	21.4375	intron (ENSMUST00000114515.8, intron 12 of 12)	51572	Gm10463
peaks17270	chr11	101480708	101481642	+	21.3859	Intergenic	4949	Gm11625
peaks75848	chr5	150585430	150586551	+	21.3546	intron (ENSMUST00000016279.10, intron 1 of 4)	8535	N4bp2l1
peaks30715	chr14	76688182	76689937	+	20.8351	Intergenic	7305	1700108F19Rik
peaks81348	chr6	145704234	145705215	+	20.7698	Intergenic	41549	Gm15704
peaks38016	chr16	43911390	43912874	+	20.7595	intron (ENSMUST00000132859.7, intron 6 of 16)	22332	Ccdc191
peaks29133	chr14	47159880	47161313	+	20.7595	intron (ENSMUST00000089959.6, intron 3 of 5)	-1781	Gm49134
peaks10683	chr10	93343207	93344187	+	20.7595	intron (ENSMUST00000212186.2, intron 1 of 2)	8304	Gm17745
peaks95659	chr9	67170399	67171645	+	20.7595	Intergenic	37461	Gm19299
peaks61344	chr3	103415704	103416937	+	20.7595	Intergenic	-11117	Gm25869
peaks97433	chr9	108776616	108777803	+	20.7595	Intergenic	-6587	Ip6k2
peaks88881	chr8	40523664	40525347	+	20.7146	intron (ENSMUST00000098817.2, intron 1 of 11)	-8658	Cnot7
peaks18135	chr11	115446400	115447530	+	20.7096	TTS (ENSMUST00000175355.1)	1095	Mir3968
peaks10751	chr10	94380607	94381544	+	20.3906	Intergenic	-27816	Gm16155
peaks89720	chr8	70564617	70565933	+	20.0673	intron (ENSMUST00000093454.7, intron 1 of 11)	25587	Ell
peaks99240	chrX	69675527	69676532	+	20.0199	intron (ENSMUST00000033532.6, intron 3 of 19)	-69784	Gm8172
peaks51995	chr2	37730961	37731991	+	20.0126	Intergenic	-28201	Strbp
peaks42124	chr17	49994996	49996065	+	20.0009	intron (ENSMUST00000044503.13, intron 9 of 9)	64455	AC114824.1
peaks55817	chr2	138432131	138433483	+	20.0009	Intergenic	154314	Btbd3
peaks24662	chr13	44123179	44124198	+	20.0009	intron (ENSMUST00000163056.7, intron 2 of 4)	2521	Gm5083
peaks9119	chr10	61704396	61707298	+	19.7835	Intergenic	-9416	Aifm2
peaks21733	chr12	85418649	85419805	+	19.6024	Intergenic	17022	Gm40477
peaks55559	chr2	131745271	131746719	+	19.5384	Intergenic	-24157	Gm14280
peaks14126	chr11	57846420	57847651	+	19.4546	Intergenic	-14217	Hand1
peaks91209	chr8	106959304	106960137	+	19.4428	intron (ENSMUST00000212524.1, intron 1 of 6)	23969	Sntb2
peaks30470	chr14	71001698	71003266	+	19.4121	Intergenic	60596	Gfra2
peaks2210	chr1	74418632	74419811	+	19.3498	intron (ENSMUST00000027366.12, intron 4 of 19)	9845	Vil1
peaks29120	chr14	47056998	47059699	+	19.3462	intron (ENSMUST00000125113.8, intron 3 of 11)	-10626	Samd4
peaks85323	chr7	102229194	102230222	+	19.342	promoter-TSS (ENSMUST00000120119.8)	-291	Pgap2
peaks52352	chr2	51467164	51468147	+	19.2881	Intergenic	26127	Gm23505
peaks53408	chr2	78399053	78399999	+	19.2881	Intergenic	113810	Gm14460
peaks38062	chr16	44678147	44679213	+	19.2881	Intergenic	-45621	Nepro
peaks69535	chr4	156083766	156085222	+	19.2881	Intergenic	-24692	Gm13648
peaks11529	chr10	119052395	119053254	+	19.2881	Intergenic	-2325	Gm33677
peaks18014	chr11	113223584	113224789	+	19.2881	Intergenic	-14517	4732490B19Rik
peaks36596	chr16	17584245	17585086	+	19.275	Intergenic	-7667	Slc7a4
peaks12947	chr11	29005040	29005641	+	19.2405	Intergenic	48616	Rpsa-ps5
peaks28889	chr14	34635273	34636303	+	19.2405	Intergenic	-25919	Gm49024
peaks15742	chr11	79552421	79553413	+	19.0573	intron (ENSMUST00000071325.8, intron 47 of 57)	-22308	Evi2a
peaks56122	chr2	148443198	148444449	+	19.0166	promoter-TSS (ENSMUST00000099269.3)	-260	Cd93
peaks91949	chr8	121567898	121568746	+	18.9389	intron (ENSMUST00000059018.13, intron 1 of 8)	10484	Fbxo31
peaks82519	chr7	29921224	29922300	+	18.9044	Intergenic	-5216	Gm44873
peaks62067	chr3	122362375	122363287	+	18.809	Intergenic	28980	Gm4610
peaks89474	chr8	64707236	64707993	+	18.7459	intron (ENSMUST00000210776.1, intron 1 of 1)	3462	Gm45518
peaks40085	chr17	13777503	13779190	+	18.6474	intron (ENSMUST00000137784.7, intron 1 of 33)	-16521	Tcte2
peaks91460	chr8	111360104	111361557	+	18.5645	intron (ENSMUST00000038475.8, intron 2 of 6)	-22653	Mlkl
peaks48461	chr19	26649357	26650491	+	18.5645	intron (ENSMUST00000025862.14, intron 7 of 32)	-26505	Gm20616
peaks59816	chr3	69579008	69580504	+	18.5645	intron (ENSMUST00000061826.2, intron 1 of 2)	-12292	Gm8565
peaks12063	chr11	3278886	3280285	+	18.5645	Intergenic	-9696	Patz1
peaks58328	chr3	20926068	20926961	+	18.5645	Intergenic	106893	Gm37480
peaks79378	chr6	99116844	99118475	+	18.4889	intron (ENSMUST00000113324.8, intron 1 of 15)	-41602	Gm49348
peaks51262	chr2	28407275	28408421	+	18.4889	Intergenic	-40093	Ppp1r26
peaks52207	chr2	46370893	46371794	+	18.4889	Intergenic	35226	Gm13469
peaks70392	chr5	26065291	26066972	+	18.4889	Intergenic	-4406	Gm6089
peaks10146	chr10	81112776	81113591	+	18.4734	intron (ENSMUST00000105331.7, intron 2 of 10)	7236	Map2k2
peaks70376	chr5	25995036	25996990	+	18.349	Intergenic	-7363	Gm21698
peaks86849	chr7	132776381	132777398	+	18.3229	promoter-TSS (ENSMUST00000106168.1)	27	Fam53b
peaks30151	chr14	65800277	65801596	+	18.2891	Intergenic	-4901	Pbk
peaks46656	chr18	75462018	75462826	+	18.2748	intron (ENSMUST00000165559.1, intron 10 of 11)	-52223	Gm10532
peaks49895	chr19	55861774	55863070	+	18.0512	intron (ENSMUST00000111662.10, intron 4 of 13)	20750	Ppnr
peaks67197	chr4	123369707	123370782	+	18.0429	intron (ENSMUST00000097897.10, intron 88 of 97)	-26992	Bmp8a
peaks74466	chr5	125167659	125168703	+	17.9903	intron (ENSMUST00000111393.7, intron 1 of 47)	10872	Ncor2
peaks28860	chr14	34378331	34379306	+	17.9032	intron (ENSMUST00000111908.2, intron 1 of 6)	3353	Mmrn2
peaks20606	chr12	68816936	68818129	+	17.8492	Intergenic	-5235	Gm47491
peaks72968	chr5	100691345	100692099	+	17.8492	intron (ENSMUST00000112908.1, intron 8 of 10)	-17438	Coq2
peaks9520	chr10	70413894	70414640	+	17.8492	intron (ENSMUST00000219437.1, intron 1 of 1)	1314	Gm47946
peaks44152	chr18	11864911	11866027	+	17.8492	intron (ENSMUST00000046948.9, intron 1 of 8)	-24600	Gm6277
peaks83347	chr7	55750593	55751398	+	17.746	Intergenic	-17189	Siglech
peaks53165	chr2	73023738	73024263	+	17.746	Intergenic	36759	Sp3os
peaks63694	chr4	15256666	15257430	+	17.6626	Intergenic	-8783	Tmem64
peaks93218	chr9	22483995	22485434	+	17.6313	intron (ENSMUST00000150395.7, intron 2 of 22)	-4268	Gm2976
peaks56715	chr2	156881814	156882902	+	17.5146	intron (ENSMUST00000029164.8, intron 2 of 7)	4720	Sla2
peaks92867	chr9	14058553	14059623	+	17.3538	Intergenic	-30532	1700019J19Rik
peaks75595	chr5	146238337	146239991	+	17.2684	intron (ENSMUST00000031640.14, intron 1 of 12)	7876	Cdk8
peaks68603	chr4	140530550	140531390	+	17.1853	intron (ENSMUST00000069623.11, intron 25 of 27)	50848	Arhgef10l
peaks54275	chr2	105058150	105059212	+	17.1451	Intergenic	-26394	Gm13888
peaks80721	chr6	128622730	128623360	+	17.1426	promoter-TSS (ENSMUST00000171306.4)	-111	Klrb1a
peaks86253	chr7	122552438	122553531	+	17.1426	intron (ENSMUST00000064921.4, intron 9 of 16)	-37951	Gm44746
peaks26060	chr13	76002747	76003815	+	17.1426	intron (ENSMUST00000167271.8, intron 3 of 3)	15281	Rfesd
peaks26521	chr13	95009396	95010038	+	17.1426	intron (ENSMUST00000160801.7, intron 8 of 13)	7359	Gm48349
peaks62127	chr3	123072709	123074139	+	17.1426	Intergenic	-29689	Gm43286
peaks83741	chr7	68014995	68016112	+	17.0608	intron (ENSMUST00000005671.9, intron 2 of 20)	62726	Igf1r
peaks70483	chr5	29321595	29322571	+	17.0121	intron (ENSMUST00000179191.5, intron 4 of 16)	14763	Gm23801
peaks10775	chr10	94891915	94892662	+	17.0121	intron (ENSMUST00000099337.4, intron 4 of 30)	-8496	Gm48718
peaks86076	chr7	118180712	118181987	+	17.0053	intron (ENSMUST00000032891.14, intron 25 of 62)	27869	Gm25683
peaks14421	chr11	61637648	61638503	+	16.9563	Intergenic	-15190	Grap
peaks24412	chr13	38089404	38090447	+	16.9156	Intergenic	3723	Gm27387
peaks85059	chr7	99517239	99518303	+	16.7731	Intergenic	-17695	Arrb1
peaks87539	chr8	3230179	3231737	+	16.7296	intron (ENSMUST00000091291.4, intron 2 of 20)	-28746	Gm16180
peaks61821	chr3	116019886	116020981	+	16.6931	intron (ENSMUST00000106502.1, intron 2 of 4)	12213	Extl2
peaks42374	chr17	57264733	57265731	+	16.6915	Intergenic	-13868	Vav1
peaks84021	chr7	75765208	75766194	+	16.4995	Intergenic	6345	AU020206
peaks15632	chr11	78435491	78436365	+	16.4864	Intergenic	-8179	Gm11195
peaks37230	chr16	29982646	29983542	+	16.4446	Intergenic	-3910	Gm1968
peaks9227	chr10	63258576	63259903	+	16.4446	intron (ENSMUST00000020258.9, intron 3 of 24)	8307	Gm19337
peaks69004	chr4	148993462	148994456	+	16.4446	intron (ENSMUST00000103217.10, intron 3 of 8)	33599	Gm17029
peaks19548	chr12	26112559	26113343	+	16.4446	intron (ENSMUST00000223022.1, intron 3 of 4)	-37365	Gm47750
peaks79485	chr6	100580740	100582268	+	16.4446	intron (ENSMUST00000089245.6, intron 7 of 7)	-23179	Gm6565
peaks20275	chr12	51851363	51852325	+	16.3861	Intergenic	-11223	Gm19309
peaks87717	chr8	10589457	10590442	+	16.3785	intron (ENSMUST00000207477.1, intron 32 of 34)	86964	5330413D20Rik
peaks88994	chr8	45503946	45504448	+	16.2876	Intergenic	-3591	Sorbs2
peaks26042	chr13	75760268	75761506	+	16.2876	intron (ENSMUST00000001583.7, intron 5 of 11)	-7181	Gm23127
peaks45774	chr18	57343488	57344621	+	16.2876	Intergenic	-10679	Prrc1
peaks23875	chr13	28853960	28855445	+	16.2876	intron (ENSMUST00000148885.7, intron 2 of 7)	17827	Gm11362
peaks10651	chr10	92934502	92934896	+	16.2876	intron (ENSMUST00000168110.7, intron 43 of 66)	5598	Cfap54
peaks43555	chr17	87054869	87056049	+	16.2732	Intergenic	-1634	Gm24648
peaks23043	chr13	3749987	3751437	+	16.2533	Intergenic	-9113	Gm47695
peaks33689	chr15	64373414	64374973	+	16.0863	intron (ENSMUST00000023008.15, intron 1 of 30)	8544	Asap1
peaks39131	chr16	90791810	90792939	+	16.0791	intron (ENSMUST00000140920.1, intron 9 of 38)	18018	Urb1
peaks8414	chr10	40839629	40840784	+	15.987	intron (ENSMUST00000044166.8, intron 12 of 14)	35676	Gm22948
peaks25618	chr13	63094552	63095316	+	15.9702	intron (ENSMUST00000021911.14, intron 4 of 15)	-39117	Gm30409
peaks12583	chr11	16939271	16940416	+	15.9443	intron (ENSMUST00000130392.7, intron 2 of 2)	11256	Eldr
peaks19286	chr12	16770962	16772468	+	15.8468	intron (ENSMUST00000162112.7, intron 1 of 34)	-4492	Gm44305
peaks78832	chr6	88984850	88985628	+	15.8078	intron (ENSMUST00000168837.6, intron 1 of 2)	34556	4933427D06Rik
peaks14391	chr11	61228231	61228983	+	15.7581	intron (ENSMUST00000066277.9, intron 9 of 9)	19862	Aldh3a1
peaks88263	chr8	24419045	24420273	+	15.7554	Intergenic	-2745	Gm26714
peaks45543	chr18	50153448	50155056	+	15.5855	intron (ENSMUST00000025385.6, intron 8 of 23)	19457	Cd63-ps
peaks61129	chr3	100482017	100483046	+	15.5725	intron (ENSMUST00000061455.8, intron 1 of 1)	6793	Tent5c
peaks64950	chr4	57750988	57752384	+	15.5725	intron (ENSMUST00000107600.7, intron 1 of 4)	9591	Akap2
peaks40071	chr17	13660953	13661866	+	15.5659	intron (ENSMUST00000135850.7, intron 1 of 4)	-13967	Gm24867
peaks35299	chr15	96515391	96516833	+	15.538	Intergenic	18210	Gm41392
peaks15162	chr11	72764032	72764991	+	15.5137	intron (ENSMUST00000155998.1, intron 23 of 24)	31345	Cyb5d2
peaks16216	chr11	86912839	86914453	+	15.4859	Intergenic	80061	Ypel2
peaks64584	chr4	47415792	47419963	+	15.4107	Intergenic	31661	Tgfbr1
peaks74173	chr5	122184248	122185018	+	15.3955	Intergenic	19036	Gm42748
peaks30184	chr14	66121048	66122849	+	15.3535	intron (ENSMUST00000070515.1, intron 1 of 18)	2552	Ephx2
peaks37665	chr16	34527998	34528845	+	15.3404	Intergenic	-14335	Kalrn
peaks19490	chr12	24928121	24929077	+	15.2585	intron (ENSMUST00000110942.10, intron 4 of 12)	-46326	Kidins220
peaks66730	chr4	115848765	115850194	+	15.1767	intron (ENSMUST00000106513.9, intron 3 of 13)	10246	Mknk1
peaks79012	chr6	91653669	91655673	+	15.1759	Intergenic	24552	Gm45217
peaks1266	chr1	52279622	52280812	+	15.1395	Intergenic	8878	Gm5975
peaks15140	chr11	72468958	72469787	+	15.128	intron (ENSMUST00000045303.9, intron 2 of 12)	20532	Spns2
peaks5609	chr1	165484247	165485489	+	15.0753	promoter-TSS (ENSMUST00000111439.7)	-315	Adcy10
peaks67000	chr4	119442048	119443006	+	15.0753	intron (ENSMUST00000094819.4, intron 4 of 7)	19713	Zmynd12
peaks89888	chr8	72521261	72522054	+	15.0753	intron (ENSMUST00000058534.6, intron 1 of 2)	6299	Gm18646
peaks57691	chr2	173593877	173594990	+	15.0753	intron (ENSMUST00000141051.7, intron 6 of 14)	-16068	Ankrd60
peaks20838	chr12	72140792	72141559	+	15.0753	intron (ENSMUST00000021494.5, intron 8 of 20)	-10857	Gm24466
peaks13768	chr11	51883651	51884731	+	15.0753	Intergenic	-14775	Gm39822
peaks55407	chr2	129269393	129270727	+	14.9951	intron (ENSMUST00000052708.6, intron 8 of 8)	23684	Gm14024
peaks9338	chr10	67644372	67645331	+	14.9644	Intergenic	-20508	Gm32515
peaks29165	chr14	47459373	47460275	+	14.9628	Intergenic	-12737	Fbxo34
peaks82252	chr7	25872228	25873194	+	14.9351	Intergenic	-2614	Gm45228
peaks36940	chr16	23097433	23097815	+	14.9111	Intergenic	4681	AC154540.1
peaks44104	chr18	10941142	10942123	+	14.891	Intergenic	106005	1010001N08Rik
peaks75451	chr5	143687763	143688766	+	14.877	intron (ENSMUST00000116456.9, intron 4 of 12)	37023	Cyth3
peaks96831	chr9	97639940	97640824	+	14.8672	intron (ENSMUST00000035027.12, intron 2 of 17)	-200755	Gm25607
peaks15735	chr11	79483935	79484676	+	14.8672	promoter-TSS (ENSMUST00000165610.1)	-274	AU040972
peaks46037	chr18	62161443	62163255	+	14.8304	Intergenic	17610	Adrb2
peaks30141	chr14	65663961	65665074	+	14.7997	Intergenic	-1886	Scara5
peaks5138	chr1	156422740	156424306	+	14.699	Intergenic	-2364	Axdnd1
peaks51638	chr2	32506817	32508132	+	14.6777	Intergenic	-17557	Gm13412
peaks18164	chr11	115678964	115680091	+	14.6296	intron (ENSMUST00000021090.13, intron 2 of 5)	19780	Grb2
peaks14012	chr11	55012725	55013347	+	14.6202	intron (ENSMUST00000102727.2, intron 3 of 24)	20409	Anxa6
peaks83274	chr7	49856575	49857139	+	14.6077	exon (ENSMUST00000181919.1, exon 2 of 2)	743	Gm26856
peaks42642	chr17	66958727	66959497	+	14.4815	intron (ENSMUST00000224091.1, intron 7 of 19)	-28913	AC109261.4
peaks46295	chr18	67261978	67263459	+	14.4758	Intergenic	-16888	Mppe1
peaks76100	chr6	8647300	8648578	+	14.4044	intron (ENSMUST00000115519.7, intron 11 of 12)	-50950	Gm16042
peaks633	chr1	35913555	35914143	+	14.4044	Intergenic	34004	1110002O04Rik
peaks35256	chr15	95914568	95915421	+	14.4044	intron (ENSMUST00000071874.7, intron 6 of 19)	-35177	Gm25070
peaks99769	chrX	102318913	102319924	+	14.4044	intron (ENSMUST00000087916.10, intron 9 of 10)	-63893	Gm26318
peaks13174	chr11	33103055	33104055	+	14.4044	Intergenic	35004	Gm12114
peaks27527	chr13	117073454	117074576	+	14.4044	Intergenic	11964	Gm48026
peaks70386	chr5	26032780	26034409	+	14.3927	exon (ENSMUST00000079447.3, exon 5 of 5)	5964	Speer4a
peaks61190	chr3	101318254	101318808	+	14.3479	Intergenic	7685	Gm43467
peaks79902	chr6	114745914	114747233	+	14.3334	intron (ENSMUST00000183165.7, intron 16 of 16)	-4957	Gm44332
peaks9172	chr10	62420366	62421338	+	14.2718	intron (ENSMUST00000020277.8, intron 1 of 17)	1639	Hkdc1
peaks9148	chr10	62210546	62211531	+	14.2551	intron (ENSMUST00000047883.10, intron 1 of 7)	-16811	Mir7662
peaks12299	chr11	5724521	5725535	+	14.1977	intron (ENSMUST00000170116.7, intron 2 of 4)	16122	Urgcp
peaks99947	chrX	127321140	127322172	+	14.1717	Intergenic	-5834	Gm22139
peaks76415	chr6	24341963	24342745	+	14.1717	Intergenic	172713	Iqub
peaks78472	chr6	84397142	84398617	+	14.1476	Intergenic	25959	Gm10445
peaks92814	chr9	13320745	13321822	+	14.1012	intron (ENSMUST00000159294.8, intron 1 of 4)	13069	Gm47087
peaks66495	chr4	108142128	108145443	+	14.0273	Intergenic	-21652	Echdc2
peaks70829	chr5	33623639	33624427	+	13.9839	intron (ENSMUST00000065119.14, intron 2 of 5)	4879	Fam53a
peaks35999	chr16	4369877	4371203	+	13.9684	intron (ENSMUST00000120080.7, intron 3 of 11)	49047	Adcy9
peaks46719	chr18	76204458	76205055	+	13.7847	Intergenic	34204	Mir6358
peaks56303	chr2	152599799	152600454	+	13.7432	Intergenic	-3644	Defb45
peaks9724	chr10	76092123	76093045	+	13.743	intron (ENSMUST00000120757.1, intron 5 of 14)	13967	Gm16222
peaks3056	chr1	91031847	91033062	+	13.743	intron (ENSMUST00000068116.12, intron 1 of 12)	-20990	Lrrfip1
peaks48547	chr19	28934870	28935419	+	13.743	intron (ENSMUST00000160542.8, intron 8 of 10)	-23265	4430402I18Rik
peaks33519	chr15	60898686	60899268	+	13.743	Intergenic	-13997	4930402D18Rik
peaks61627	chr3	107911533	107912109	+	13.743	promoter-TSS (ENSMUST00000200276.1)	-572	Gm9515
peaks15318	chr11	75479216	75480174	+	13.743	Intergenic	-7121	Prpf8
peaks30493	chr14	72863039	72864076	+	13.743	promoter-TSS (ENSMUST00000226844.1)	-2	Gm4606
peaks97571	chr9	110925072	110925977	+	13.6957	TTS (ENSMUST00000179216.1)	121	Gm24269
peaks58593	chr3	30870185	30870797	+	13.6752	intron (ENSMUST00000108261.7, intron 1 of 3)	14476	Gpr160
peaks70377	chr5	25997975	25999214	+	13.587	TTS (ENSMUST00000168875.7)	5003	Gm1979
peaks21592	chr12	83825446	83826286	+	13.5583	intron (ENSMUST00000021647.13, intron 2 of 8)	2411	Gm46367
peaks26689	chr13	98117329	98118516	+	13.5583	intron (ENSMUST00000109426.2, intron 2 of 35)	88245	Arhgef28
peaks32644	chr15	36910249	36911002	+	13.5583	intron (ENSMUST00000227301.1, intron 1 of 1)	21061	Gm41300
peaks3600	chr1	118595035	118596029	+	13.5329	intron (ENSMUST00000191445.6, intron 36 of 38)	-32414	Tfcp2l1
peaks6012	chr1	172507963	172509044	+	13.4887	Intergenic	-4746	Gm37125
peaks49029	chr19	38514518	38515387	+	13.4862	intron (ENSMUST00000182481.7, intron 1 of 32)	-9245	Plce1
peaks46554	chr18	73963953	73964899	+	13.4862	intron (ENSMUST00000159162.1, intron 2 of 3)	-53481	D730045A05Rik
peaks86525	chr7	127455126	127456669	+	13.4862	exon (ENSMUST00000205704.1, exon 1 of 1)	428	Gm45110
peaks33173	chr15	54865984	54866961	+	13.4862	intron (ENSMUST00000041591.15, intron 14 of 24)	53489	Enpp2
peaks44449	chr18	20936399	20937081	+	13.3945	Intergenic	-7885	Rnf125
peaks85147	chr7	100500779	100503311	+	13.3797	TTS (ENSMUST00000126534.7)	8708	Ucp2
peaks85871	chr7	113571644	113573694	+	13.3634	Intergenic	-7682	Far1os
peaks24211	chr13	34685167	34685861	+	13.3555	Intergenic	-4593	Gm47149
peaks13649	chr11	50138521	50140064	+	13.3147	intron (ENSMUST00000101270.4, intron 2 of 21)	-4288	Gm12195
peaks12286	chr11	5509533	5510298	+	13.2906	Intergenic	-10744	Xbp1
peaks7702	chr10	20831247	20831794	+	13.1445	TTS (ENSMUST00000213510.1)	47453	Rps2-ps3
peaks15768	chr11	79836983	79837989	+	13.0913	intron (ENSMUST00000131441.1, intron 2 of 4)	34908	9130204K15Rik
peaks28671	chr14	31314478	31315588	+	13.0913	intron (ENSMUST00000048603.7, intron 6 of 77)	8863	Dnah1
peaks45034	chr18	36548068	36548774	+	13.0913	Intergenic	-12190	Ankhd1
peaks6128	chr1	177737274	177737979	+	13.0913	intron (ENSMUST00000016106.5, intron 2 of 5)	7812	1700016C15Rik
peaks98067	chr9	121059028	121059800	+	13.0913	intron (ENSMUST00000171923.7, intron 34 of 36)	104328	Mir7090
peaks34589	chr15	81225089	81226304	+	13.0913	Intergenic	-9803	Mchr1
peaks89140	chr8	47736730	47737436	+	13.0913	Intergenic	12579	Gm31786
peaks13272	chr11	35759283	35760863	+	13.0913	Intergenic	-9411	Pank3
peaks61724	chr3	108926936	108928005	+	13.0913	Intergenic	-12614	Henmt1
peaks95990	chr9	72654724	72655688	+	13.0883	Intergenic	-7140	Nedd4
peaks90746	chr8	93688795	93689460	+	13.0618	Intergenic	-1169	Gm26843
peaks27999	chr14	20208020	20208765	+	13.0368	Intergenic	-7110	Gm48395
peaks54543	chr2	113633706	113635555	+	12.9228	intron (ENSMUST00000161731.4, intron 11 of 15)	73920	4930533B01Rik
peaks92572	chr8	128519452	128520408	+	12.9119	Intergenic	-114006	Gm9204
peaks82489	chr7	29412734	29413732	+	12.8683	intron (ENSMUST00000183096.7, intron 3 of 22)	-45415	Sipa1l3
peaks64280	chr4	43256293	43257420	+	12.8126	intron (ENSMUST00000079978.12, intron 29 of 38)	-10314	Atp8b5
peaks25973	chr13	74030759	74031548	+	12.8126	intron (ENSMUST00000022057.8, intron 3 of 3)	-11019	Gm6263
peaks31429	chr14	120774272	120775295	+	12.811	Intergenic	-24070	Gm25781
peaks23894	chr13	29162479	29163368	+	12.811	Intergenic	-32165	Gm11363
peaks40150	chr17	14886690	14887602	+	12.811	intron (ENSMUST00000170386.1, intron 20 of 22)	47507	Wdr27
peaks3158	chr1	92099529	92100911	+	12.8101	intron (ENSMUST00000008995.14, intron 1 of 25)	48173	Hdac4
peaks25272	chr13	54602758	54603640	+	12.5982	intron (ENSMUST00000091609.10, intron 2 of 4)	8093	Cltb
peaks88080	chr8	18764738	18765843	+	12.5478	intron (ENSMUST00000039412.14, intron 12 of 13)	-23728	Angpt2
peaks94855	chr9	58023167	58024214	+	12.5438	intron (ENSMUST00000034874.13, intron 5 of 8)	-8584	Gm16130
peaks36217	chr16	10475082	10476329	+	12.5411	Intergenic	-4354	Ciita
peaks2732	chr1	87032500	87032978	+	12.4916	intron (ENSMUST00000168237.7, intron 15 of 21)	-3984	Gm37447
peaks43477	chr17	85043088	85043764	+	12.4494	intron (ENSMUST00000024944.7, intron 4 of 9)	15079	Slc3a1
peaks43753	chr18	3654066	3654608	+	12.4494	Intergenic	116467	Gm23643
peaks46288	chr18	67180146	67181043	+	12.4494	intron (ENSMUST00000076605.7, intron 4 of 11)	-5603	Gm23512
peaks58902	chr3	39979801	39980645	+	12.4494	Intergenic	156646	Gm42785
peaks44181	chr18	12258071	12259025	+	12.4494	intron (ENSMUST00000122408.7, intron 8 of 8)	-22148	Npc1
peaks33520	chr15	60969602	60970953	+	12.4494	Intergenic	-31641	Gm48951
peaks58859	chr3	38339870	38340712	+	12.4494	Intergenic	-29107	Gm42920
peaks87318	chr7	142525524	142526143	+	12.4494	Intergenic	-7179	Mrpl23
peaks15700	chr11	79120778	79121419	+	12.4494	intron (ENSMUST00000018478.10, intron 1 of 18)	25309	Ksr1
peaks5136	chr1	156399904	156400863	+	12.4494	intron (ENSMUST00000213088.1, intron 4 of 24)	20045	Axdnd1
peaks32293	chr15	28067000	28067836	+	12.4494	intron (ENSMUST00000228807.1, intron 2 of 5)	26409	Gm19883
peaks50686	chr2	16642536	16643473	+	12.4494	intron (ENSMUST00000114702.1, intron 5 of 13)	285887	Plxdc2
peaks11259	chr10	111439634	111440282	+	12.4494	Intergenic	-33265	Nap1l1
peaks24220	chr13	34814326	34815296	+	12.4494	promoter-TSS (ENSMUST00000221289.1)	-267	Gm47157
peaks4231	chr1	133512596	133513506	+	12.4494	Intergenic	-16428	Gm8596
peaks46430	chr18	69558104	69558877	+	12.4494	intron (ENSMUST00000202057.3, intron 1 of 14)	6527	Gm24845
peaks73515	chr5	111777747	111778452	+	12.4494	Intergenic	-13456	Gm36535
peaks94523	chr9	53409046	53409719	+	12.3012	intron (ENSMUST00000005262.1, intron 2 of 8)	4084	4930550C14Rik
peaks18017	chr11	113287670	113288653	+	12.2786	intron (ENSMUST00000106633.9, intron 7 of 9)	-78492	4732490B19Rik
peaks64867	chr4	56842919	56843454	+	12.2293	intron (ENSMUST00000045142.14, intron 3 of 18)	21968	Ctnnal1
peaks97654	chr9	113295830	113296680	+	12.1956	intron (ENSMUST00000217623.1, intron 1 of 3)	8548	Gm36367
peaks28193	chr14	22603281	22604060	+	12.1956	intron (ENSMUST00000075639.10, intron 5 of 6)	-45217	Gm5670
peaks84000	chr7	75583867	75584888	+	12.1873	intron (ENSMUST00000166315.6, intron 4 of 36)	23763	Gm44835
peaks17095	chr11	99516575	99517505	+	12.1463	intron (ENSMUST00000076948.1, intron 5 of 6)	4218	Krt39
peaks83202	chr7	48856091	48856744	+	12.1463	Intergenic	-8384	Csrp3
peaks2901	chr1	89052898	89053569	+	12.1463	Intergenic	4259	Gm18699
peaks9229	chr10	63276729	63277833	+	12.1463	intron (ENSMUST00000020258.9, intron 7 of 24)	7191	Gm47615
peaks53269	chr2	75623526	75624884	+	12.1463	Intergenic	9177	Gm13655
peaks45180	chr18	38662548	38663311	+	12.1463	Intergenic	-51471	Gm19774
peaks39468	chr16	95382088	95382799	+	12.1463	intron (ENSMUST00000113848.10, intron 4 of 9)	76802	Erg
peaks5243	chr1	158445171	158446135	+	12.1463	intron (ENSMUST00000193042.5, intron 1 of 22)	-59972	Mir488
peaks88917	chr8	41198407	41199313	+	12.1463	intron (ENSMUST00000034003.4, intron 5 of 7)	16296	Fgl1
peaks42777	chr17	70777506	70778333	+	12.0236	intron (ENSMUST00000233559.1, intron 3 of 4)	-22337	5031415H12Rik
peaks91514	chr8	111787708	111788611	+	12.0091	intron (ENSMUST00000034432.6, intron 5 of 6)	-44350	Bcar1
peaks26274	chr13	90802837	90803561	+	11.9784	Intergenic	-25116	Gm47521
peaks14388	chr11	61202527	61203314	+	11.9475	Intergenic	3255	Rps13-ps5
peaks83185	chr7	47094963	47095325	+	11.917	intron (ENSMUST00000102626.9, intron 2 of 13)	-11920	Mir7056
peaks67031	chr4	119945709	119947176	+	11.8901	intron (ENSMUST00000106307.8, intron 1 of 8)	-118554	AL607142.1
peaks70391	chr5	26057609	26058873	+	11.8616	intron (ENSMUST00000095004.3, intron 1 of 4)	340	Gm7347
peaks26066	chr13	76196669	76197715	+	11.8176	Intergenic	-1799	Gm48639
peaks44207	chr18	12617600	12619169	+	11.8176	intron (ENSMUST00000169401.7, intron 1 of 13)	18458	Ttc39c
peaks87305	chr7	142403726	142404611	+	11.8176	Intergenic	-16130	Ctsd
peaks58027	chr3	7965049	7966025	+	11.8176	Intergenic	-10648	1700010I02Rik
peaks37925	chr16	39317135	39317764	+	11.8176	Intergenic	-128543	AC091463.1
peaks44147	chr18	11815237	11816413	+	11.8176	Intergenic	-23395	Cables1
peaks65093	chr4	59662273	59663257	+	11.8176	intron (ENSMUST00000052420.6, intron 1 of 2)	36522	E130308A19Rik
peaks46338	chr18	67749597	67750500	+	11.8176	Intergenic	24809	Gm26910
peaks18006	chr11	113138123	113139018	+	11.7971	intron (ENSMUST00000150712.1, intron 1 of 3)	34507	2610035D17Rik
peaks64132	chr4	40785652	40786429	+	11.7247	Intergenic	-10476	Gm12396
peaks20659	chr12	69567061	69567695	+	11.5828	Intergenic	-6041	Gm23018
peaks80296	chr6	120776293	120777492	+	11.5471	intron (ENSMUST00000112682.3, intron 1 of 9)	3314	Slc25a18
peaks12808	chr11	22694739	22695780	+	11.5364	Intergenic	37727	Gm12055
peaks34042	chr15	75800454	75801387	+	11.5308	intron (ENSMUST00000100538.3, intron 4 of 11)	40995	Zc3h3
peaks54605	chr2	115948831	115949628	+	11.5308	intron (ENSMUST00000102538.10, intron 8 of 11)	115283	Meis2
peaks68499	chr4	139019876	139020803	+	11.4925	intron (ENSMUST00000050949.8, intron 10 of 16)	47434	Tmco4
peaks71250	chr5	40812884	40813355	+	11.4925	Intergenic	-407190	Gm23022
peaks94780	chr9	57327848	57328549	+	11.4925	TTS (ENSMUST00000214851.1)	1217	Gm18996
peaks33678	chr15	64240508	64240946	+	11.4925	intron (ENSMUST00000175793.7, intron 2 of 29)	71912	Asap1
peaks70370	chr5	25973203	25974550	+	11.4925	Intergenic	-1213	Gm21680
peaks66076	chr4	99250586	99251038	+	11.4925	intron (ENSMUST00000030279.14, intron 10 of 10)	-21859	Gm10305
peaks27229	chr13	109807300	109808220	+	11.4925	intron (ENSMUST00000079975.10, intron 5 of 14)	-95346	Pde4d
peaks100354	chrX	152859374	152860479	+	11.4925	Intergenic	-8694	Gm24687
peaks16089	chr11	85419991	85420894	+	11.4925	intron (ENSMUST00000108062.7, intron 7 of 26)	67230	Bcas3
peaks51058	chr2	25966444	25967749	+	11.4912	intron (ENSMUST00000183461.7, intron 1 of 16)	16186	Camsap1
peaks70388	chr5	26039493	26040605	+	11.4892	promoter-TSS (ENSMUST00000079447.3)	-491	Speer4a
peaks90398	chr8	85007611	85008149	+	11.4146	exon (ENSMUST00000209421.1, exon 10 of 10)	5711	Best2
peaks93625	chr9	35038337	35039650	+	11.3567	Intergenic	-77735	4930581F22Rik
peaks9147	chr10	62204088	62206039	+	11.3019	intron (ENSMUST00000047883.10, intron 1 of 7)	-10836	Mir7662
peaks70585	chr5	30679207	30680045	+	11.2707	Intergenic	12683	Cenpa
peaks97208	chr9	106265580	106266362	+	11.266	Intergenic	-15090	Poc1a
peaks44847	chr18	34522512	34523748	+	11.2447	Intergenic	13393	n-R5s24
peaks31897	chr15	10623529	10624501	+	11.242	intron (ENSMUST00000169385.2, intron 3 of 17)	23722	Gm10389
peaks80718	chr6	128532406	128533511	+	11.196	Intergenic	-1558	Gm8724
peaks33473	chr15	59775547	59776465	+	11.196	Intergenic	18953	Gm19510
peaks40162	chr17	15137515	15138066	+	11.196	Intergenic	-14369	AC154507.2
peaks37554	chr16	33539315	33540094	+	11.196	intron (ENSMUST00000059056.14, intron 2 of 12)	21168	Slc12a8
peaks30736	chr14	76935469	76936922	+	11.196	Intergenic	-40054	Gm4291
peaks12694	chr11	20357711	20358469	+	11.196	Intergenic	-22077	Gm12033
peaks85164	chr7	100692278	100693435	+	11.196	Intergenic	-13779	Fam168a
peaks69971	chr5	17490502	17491058	+	11.196	Intergenic	-2443	Gm7047
peaks88684	chr8	34781980	34782569	+	11.196	Intergenic	-25023	Dusp4
peaks56547	chr2	155287016	155287946	+	11.196	intron (ENSMUST00000077626.12, intron 11 of 11)	11184	Map1lc3a
peaks75826	chr5	150184620	150185398	+	11.1465	Intergenic	-58854	Gm36378
peaks95884	chr9	71401727	71402108	+	11.1264	Intergenic	83041	Polr2m
peaks65079	chr4	59459449	59460096	+	11.0929	Intergenic	-21139	Susd1
peaks47896	chr19	12487681	12489113	+	11.0454	intron (ENSMUST00000045521.7, intron 2 of 8)	13599	Dtx4
peaks56669	chr2	156432765	156433689	+	11.0429	intron (ENSMUST00000103136.7, intron 1 of 21)	12115	Epb41l1
peaks70375	chr5	25988833	25990343	+	11.0333	promoter-TSS (ENSMUST00000191203.6)	-938	Gm21698
peaks70103	chr5	21720157	21721108	+	10.9814	Intergenic	-16509	Pmpcb
peaks46374	chr18	68279515	68280091	+	10.8777	intron (ENSMUST00000042852.6, intron 1 of 3)	-18830	Mir7219
peaks55898	chr2	143724068	143725183	+	10.8777	intron (ENSMUST00000028905.9, intron 5 of 11)	64561	Pcsk2os2
peaks42042	chr17	47887354	47888442	+	10.8738	intron (ENSMUST00000113262.1, intron 3 of 16)	-34480	Gm15556
peaks95846	chr9	70824052	70824932	+	10.8498	intron (ENSMUST00000216798.1, intron 1 of 8)	-24855	Gm25149
peaks27754	chr14	11603981	11604703	+	10.8498	intron (ENSMUST00000022264.12, intron 1 of 29)	50810	Ptprg
peaks5155	chr1	156519948	156520954	+	10.8498	Intergenic	-3561	Gm10031
peaks81366	chr6	145845670	145846594	+	10.8498	Intergenic	-17165	Gm43909
peaks49846	chr19	55131640	55132787	+	10.8498	Intergenic	-32762	Gpam
peaks67931	chr4	133878443	133879806	+	10.8126	intron (ENSMUST00000105894.10, intron 2 of 21)	4003	Gm12985
peaks20304	chr12	52400041	52400689	+	10.7626	TTS (ENSMUST00000218097.1)	47760	Gm47431
peaks97476	chr9	109915816	109916577	+	10.7407	Intergenic	8554	Gm4644
peaks65780	chr4	89105420	89106349	+	10.585	intron (ENSMUST00000154352.1, intron 2 of 3)	22342	Gm12602
peaks76933	chr6	35204286	35204960	+	10.585	intron (ENSMUST00000043815.15, intron 14 of 42)	26994	Nup205
peaks65176	chr4	62721899	62723262	+	10.585	TTS (ENSMUST00000143618.1)	4957	Gm11211
peaks22780	chr12	111927115	111927820	+	10.585	Intergenic	3570	Gm3565
peaks18001	chr11	113074290	113074702	+	10.585	intron (ENSMUST00000150712.1, intron 1 of 3)	98581	2610035D17Rik
peaks33410	chr15	59102159	59102820	+	10.585	Intergenic	-20500	Mtss1
peaks63606	chr4	11875812	11876913	+	10.585	Intergenic	-52062	Gm22477
peaks24336	chr13	37276882	37278180	+	10.585	Intergenic	28871	Gm47709
peaks77788	chr6	55243911	55244593	+	10.585	intron (ENSMUST00000053094.7, intron 5 of 17)	40869	Mindy4
peaks59578	chr3	63816607	63817177	+	10.585	intron (ENSMUST00000177143.7, intron 2 of 22)	-8902	Gm16162
peaks76105	chr6	8750587	8751311	+	10.585	intron (ENSMUST00000038403.11, intron 3 of 13)	27205	Ica1
peaks79286	chr6	97383117	97383868	+	10.585	intron (ENSMUST00000113355.8, intron 6 of 23)	-66258	Gm19653
peaks91515	chr8	111799307	111800104	+	10.585	intron (ENSMUST00000034432.6, intron 5 of 6)	54586	Cfdp1
peaks48489	chr19	27227564	27228504	+	10.585	intron (ENSMUST00000047645.12, intron 1 of 16)	10677	Vldlr
peaks42116	chr17	49824302	49825064	+	10.585	intron (ENSMUST00000162854.1, intron 13 of 22)	-2858	Gm16555
peaks73266	chr5	107447568	107448246	+	10.585	intron (ENSMUST00000094541.3, intron 2 of 8)	9910	Btbd8
peaks5212	chr1	157275783	157276934	+	10.585	intron (ENSMUST00000078308.12, intron 3 of 17)	73685	Gm37788
peaks79770	chr6	112902378	112903227	+	10.585	intron (ENSMUST00000113169.8, intron 1 of 21)	43952	Srgap3
peaks41653	chr17	42975359	42976006	+	10.585	Intergenic	-40873	Tnfrsf21
peaks69538	chr4	156101252	156102087	+	10.585	Intergenic	-8313	9430015G10Rik
peaks22617	chr12	110460054	110460850	+	10.5161	Intergenic	13332	Ppp2r5c
peaks55633	chr2	132524286	132525012	+	10.5128	TTS (ENSMUST00000144501.1)	-23501	Gm14095
peaks86488	chr7	127061627	127062244	+	10.4865	Intergenic	-6521	Gm44939
peaks70896	chr5	34542353	34543442	+	10.486	promoter-TSS (ENSMUST00000101316.9)	-468	Sh3bp2
peaks42694	chr17	67825244	67828195	+	10.4701	Intergenic	24344	Gm17097
peaks21789	chr12	85927074	85927537	+	10.4649	intron (ENSMUST00000110224.7, intron 23 of 31)	51716	Gm26531
peaks73785	chr5	115406620	115407540	+	10.4612	intron (ENSMUST00000151159.1, intron 1 of 2)	15420	A930005G22Rik
peaks23619	chr13	21924427	21925208	+	10.4259	TTS (ENSMUST00000196554.1)	199	Gm44456
peaks95517	chr9	65660956	65661322	+	10.3857	TTS (ENSMUST00000055844.9)	-15409	Oaz2
peaks53725	chr2	91125068	91126021	+	10.3199	intron (ENSMUST00000169776.1, intron 18 of 34)	7400	Mybpc3
peaks56798	chr2	158105660	158106323	+	10.2463	intron (ENSMUST00000152452.7, intron 5 of 5)	-11163	Gm20412
peaks32792	chr15	38999928	39000861	+	10.2361	Intergenic	-5640	Fzd6
peaks1490	chr1	58237822	58238303	+	10.2186	intron (ENSMUST00000040442.5, intron 13 of 34)	27665	Aox4
peaks84752	chr7	92469433	92470594	+	10.2186	Intergenic	38843	Gm45201
peaks71941	chr5	67408079	67409351	+	10.2186	intron (ENSMUST00000169190.4, intron 2 of 4)	-18965	Gm26756
peaks84382	chr7	82379534	82380940	+	10.2186	intron (ENSMUST00000173287.7, intron 3 of 29)	37969	Gm44919
peaks60213	chr3	85792709	85793588	+	10.2186	intron (ENSMUST00000154148.7, intron 2 of 9)	-46882	Fam160a1
peaks58727	chr3	35903795	35904447	+	10.2186	intron (ENSMUST00000198389.4, intron 4 of 6)	25953	Dcun1d1
peaks25989	chr13	74218036	74218862	+	10.2186	intron (ENSMUST00000109640.7, intron 7 of 9)	-9740	Exoc3
peaks68272	chr4	137019422	137020612	+	10.2186	intron (ENSMUST00000049583.7, intron 1 of 18)	-5667	Gm23834
peaks62603	chr3	137807613	137808338	+	10.2186	Intergenic	-4506	Gm31678
peaks70469	chr5	28563056	28563891	+	10.1842	intron (ENSMUST00000181202.1, intron 1 of 6)	-13800	Gm43161
peaks91420	chr8	110938688	110939233	+	10.043	intron (ENSMUST00000117534.7, intron 1 of 5)	1354	Gm26816
peaks87298	chr7	142359198	142359884	+	10.037	intron (ENSMUST00000105988.1, intron 2 of 2)	12718	Ifitm10
peaks49348	chr19	44369375	44370174	+	10.0166	Intergenic	36682	Scd4
peaks87425	chr7	144081480	144082251	+	9.98483	exon (ENSMUST00000105902.7, exon 8 of 23)	29220	Gm44999
peaks7508	chr10	17298999	17300114	+	9.98483	intron (ENSMUST00000220296.1, intron 2 of 2)	23672	Gm47761
peaks75228	chr5	140252066	140252867	+	9.98483	intron (ENSMUST00000031534.8, intron 10 of 17)	45081	Gm16120
peaks30136	chr14	65557051	65557539	+	9.98483	intron (ENSMUST00000022609.6, intron 10 of 14)	35757	Elp3
peaks81962	chr7	18812025	18812846	+	9.98483	Intergenic	9172	Psg17
peaks50458	chr2	9946262	9947162	+	9.98483	intron (ENSMUST00000114909.1, intron 1 of 4)	6945	Taf3
peaks81497	chr6	147772603	147773443	+	9.98483	Intergenic	-53572	Gm15762
peaks20805	chr12	71615788	71617400	+	9.98483	intron (ENSMUST00000221128.1, intron 2 of 5)	38629	9630002D21Rik
peaks21548	chr12	83317695	83318310	+	9.98483	intron (ENSMUST00000177801.1, intron 5 of 8)	121918	Dpf3
peaks30717	chr14	76713419	76715222	+	9.98483	Intergenic	32566	1700108F19Rik
peaks14622	chr11	65134990	65135805	+	9.98483	intron (ENSMUST00000047463.14, intron 1 of 20)	24493	1700086D15Rik
peaks15175	chr11	72871435	72872565	+	9.98483	intron (ENSMUST00000172220.7, intron 26 of 54)	-9792	Gm26121
peaks26572	chr13	95800825	95801461	+	9.98483	intron (ENSMUST00000068603.6, intron 2 of 35)	90779	Iqgap2
peaks75221	chr5	140177885	140178735	+	9.98483	intron (ENSMUST00000031534.8, intron 11 of 17)	-26823	Gm43195
peaks21508	chr12	82521596	82522682	+	9.98483	Intergenic	-21497	Gm8358
peaks55139	chr2	125330495	125331747	+	9.98483	intron (ENSMUST00000103234.1, intron 45 of 64)	-47143	Gm14003
peaks32744	chr15	38403542	38404663	+	9.98483	promoter-TSS (ENSMUST00000227422.1)	52	Gm41307
peaks19688	chr12	30012828	30014127	+	9.98483	intron (ENSMUST00000122328.7, intron 21 of 22)	-46180	Gm15691
peaks1628	chr1	60017675	60018217	+	9.98483	intron (ENSMUST00000189776.1, intron 2 of 10)	10283	Ica1l
peaks6886	chr1	192211452	192213035	+	9.98483	intron (ENSMUST00000078470.11, intron 1 of 10)	21469	Kcnh1
peaks53513	chr2	81825795	81826424	+	9.98483	Intergenic	-227113	Zfp804a
peaks25108	chr13	51911414	51911837	+	9.98483	Intergenic	-61589	Gm26651
peaks81244	chr6	144462906	144463903	+	9.98483	Intergenic	-17821	Sox5os2
peaks87716	chr8	10587508	10588275	+	9.87246	intron (ENSMUST00000207477.1, intron 32 of 34)	89022	5330413D20Rik
peaks47880	chr19	11977315	11977872	+	9.85279	intron (ENSMUST00000025590.9, intron 3 of 13)	11749	Osbp
peaks70470	chr5	28565574	28566794	+	9.8515	intron (ENSMUST00000180878.7, intron 2 of 6)	-11089	Gm43161
peaks47747	chr19	10025015	10025934	+	9.83117	intron (ENSMUST00000113161.8, intron 1 of 9)	7280	Rab3il1
peaks12187	chr11	4521490	4522797	+	9.82152	intron (ENSMUST00000040448.12, intron 4 of 17)	24125	Mtmr3
peaks89901	chr8	72720445	72720892	+	9.79574	Intergenic	-2617	Sin3b
peaks89900	chr8	72716705	72717650	+	9.77997	exon (ENSMUST00000228312.1, exon 19 of 19)	-6108	Sin3b
peaks54995	chr2	121687212	121688666	+	9.73957	intron (ENSMUST00000110592.1, intron 1 of 13)	13786	Gm14021
peaks4204	chr1	133222542	133223329	+	9.69548	intron (ENSMUST00000187285.6, intron 1 of 22)	-23162	Plekha6
peaks22662	chr12	110918346	110919286	+	9.67917	intron (ENSMUST00000165978.2, intron 4 of 19)	20702	Rps19-ps6
peaks26792	chr13	99458825	99459564	+	9.67337	intron (ENSMUST00000064762.5, intron 2 of 6)	-11574	Map1b
peaks83249	chr7	49502647	49503720	+	9.60675	intron (ENSMUST00000183659.7, intron 12 of 39)	33471	Gm38059
peaks10549	chr10	88949799	88950479	+	9.60675	intron (ENSMUST00000182790.7, intron 26 of 26)	64147	Slc5a8
peaks19794	chr12	32009408	32010194	+	9.60675	intron (ENSMUST00000003079.11, intron 2 of 11)	50788	Prkar2b
peaks94193	chr9	46103786	46104930	+	9.59908	intron (ENSMUST00000126865.7, intron 1 of 24)	91538	Sik3
peaks91059	chr8	105413485	105414061	+	9.59908	promoter-TSS (ENSMUST00000063071.12)	145	Lrrc36
peaks80722	chr6	128648375	128649386	+	9.59908	exon (ENSMUST00000203669.1, exon 1 of 1)	185	Gm44420
peaks75226	chr5	140213804	140214314	+	9.59908	intron (ENSMUST00000031534.8, intron 10 of 17)	6674	Gm16120
peaks89100	chr8	46831678	46832194	+	9.59908	intron (ENSMUST00000034041.8, intron 6 of 8)	1976	Gm45481
peaks24534	chr13	41897353	41897847	+	9.59908	intron (ENSMUST00000221285.1, intron 3 of 6)	-4051	Gm22157
peaks68489	chr4	138932361	138933168	+	9.59908	Intergenic	-18819	Otud3
peaks64871	chr4	56886273	56887128	+	9.59908	intron (ENSMUST00000068792.12, intron 16 of 17)	8598	Mir32
peaks20527	chr12	59055005	59055800	+	9.59908	intron (ENSMUST00000217863.1, intron 1 of 4)	6016	Trappc6b
peaks8837	chr10	56518974	56520426	+	9.59908	Intergenic	22359	Gm9118
peaks91160	chr8	106446923	106447640	+	9.57265	Intergenic	-21553	Gm26786
peaks95496	chr9	65474938	65475539	+	9.57036	intron (ENSMUST00000034955.7, intron 4 of 8)	14285	Spg21
peaks36273	chr16	10937360	10938383	+	9.55064	intron (ENSMUST00000233200.1, intron 1 of 45)	493	CT010583.2
peaks56305	chr2	152603775	152604482	+	9.54131	promoter-TSS (ENSMUST00000058086.5)	-199	Defb36
peaks7842	chr10	23793513	23794254	+	9.54032	Intergenic	-3103	Slc18b1
peaks11216	chr10	110571301	110571745	+	9.53602	Intergenic	-29127	9230102K24Rik
peaks56590	chr2	155710184	155710750	+	9.51547	intron (ENSMUST00000040833.4, intron 8 of 10)	-18083	Trpc4ap
peaks70382	chr5	26014581	26015484	+	9.47339	Intergenic	7884	Gm5862
peaks29744	chr14	59677695	59678127	+	9.39572	intron (ENSMUST00000080368.12, intron 34 of 35)	35363	Gm19716
peaks21552	chr12	83375133	83375889	+	9.39572	intron (ENSMUST00000177959.7, intron 1 of 8)	64409	Dpf3
peaks67637	chr4	130252603	130253309	+	9.39572	TTS (ENSMUST00000120126.8)	22262	Serinc2
peaks42349	chr17	56974362	56974946	+	9.39572	intron (ENSMUST00000056113.4, intron 1 of 5)	7472	Acer1
peaks33802	chr15	67283114	67283609	+	9.39572	intron (ENSMUST00000187233.1, intron 4 of 8)	56592	1700012I11Rik
peaks89829	chr8	71741714	71742222	+	9.39572	Intergenic	-16252	Fcho1
peaks1991	chr1	69724141	69724823	+	9.39572	Intergenic	-37237	Ikzf2
peaks2226	chr1	74668015	74668913	+	9.39572	intron (ENSMUST00000042125.14, intron 1 of 19)	6719	Ttll4
peaks48617	chr19	30058956	30059367	+	9.39572	intron (ENSMUST00000025739.13, intron 3 of 15)	28572	Uhrf2
peaks4206	chr1	133244504	133246163	+	9.39572	promoter-TSS (ENSMUST00000038295.14)	-764	Plekha6
peaks18840	chr12	3723967	3724497	+	9.39572	intron (ENSMUST00000173240.7, intron 10 of 18)	25054	Gm26050
peaks62835	chr3	144164684	144165286	+	9.39572	Intergenic	-29231	Gm34078
peaks58220	chr3	15041070	15041603	+	9.39572	Intergenic	-66784	Gm7132
peaks20307	chr12	52464454	52465420	+	9.39572	Intergenic	15672	Gm35135
peaks44430	chr18	20545613	20546137	+	9.39572	Intergenic	-12199	Dsg2
peaks5245	chr1	158489522	158490237	+	9.39572	intron (ENSMUST00000192868.1, intron 1 of 3)	-15746	Mir488
peaks91474	chr8	111510092	111510705	+	9.39572	intron (ENSMUST00000211981.1, intron 1 of 26)	11589	Wdr59
peaks35998	chr16	4359295	4360109	+	9.39572	intron (ENSMUST00000120080.7, intron 3 of 11)	-39022	Gm6142
peaks44394	chr18	18100248	18100779	+	9.39572	TTS (ENSMUST00000175533.1)	953	Gm26235
peaks19185	chr12	14338140	14338938	+	9.39572	Intergenic	76983	Gm16497
peaks28252	chr14	23979000	23980410	+	9.39572	intron (ENSMUST00000188285.6, intron 1 of 29)	-24139	4930519K11Rik
peaks29868	chr14	61769861	61770837	+	9.39572	Intergenic	86839	Gm37820
peaks7711	chr10	20960822	20961498	+	9.39572	intron (ENSMUST00000105525.11, intron 2 of 23)	8613	Ahi1
peaks64870	chr4	56880172	56880863	+	9.39572	intron (ENSMUST00000068792.12, intron 17 of 17)	14781	Mir32
peaks78941	chr6	90929003	90930134	+	9.39572	intron (ENSMUST00000212100.1, intron 1 of 15)	23749	Ppp1r2-ps2
peaks56200	chr2	150982565	150983125	+	9.39572	intron (ENSMUST00000109896.7, intron 1 of 23)	-9337	Gm14141
peaks97376	chr9	108267883	108269461	+	9.33976	Intergenic	-4714	Dag1
peaks76710	chr6	31324002	31325191	+	9.29861	intron (ENSMUST00000124811.1, intron 1 of 3)	2625	2210408F21Rik
peaks67589	chr4	129916209	129917177	+	9.26102	intron (ENSMUST00000139190.1, intron 3 of 3)	10260	E330017L17Rik
peaks37123	chr16	26049077	26050514	+	9.24688	intron (ENSMUST00000039990.5, intron 1 of 14)	-8527	AU015336
peaks19822	chr12	32486447	32487124	+	9.12124	exon (ENSMUST00000220213.1, exon 1 of 1)	633	Gm17820
peaks1753	chr1	62834609	62835167	+	9.08958	Intergenic	-2518	Gm4208
peaks79175	chr6	94200892	94201460	+	9.07537	intron (ENSMUST00000055224.14, intron 1 of 21)	82146	Magi1
peaks13656	chr11	50182804	50184329	+	9.04798	intron (ENSMUST00000020647.9, intron 3 of 6)	8717	Mrnip
peaks70309	chr5	25086321	25086834	+	9.03975	intron (ENSMUST00000030784.13, intron 1 of 15)	14065	Prkag2
peaks77094	chr6	38917391	38918216	+	8.99821	exon (ENSMUST00000201966.1, exon 5 of 5)	-1177	Tbxas1
peaks11691	chr10	122401365	122402458	+	8.99159	intron (ENSMUST00000218971.1, intron 2 of 5)	15019	Gm36041
peaks86992	chr7	135621403	135622440	+	8.99159	intron (ENSMUST00000210833.1, intron 1 of 19)	16093	Ptpre
peaks93219	chr9	22505562	22506362	+	8.99159	intron (ENSMUST00000150395.7, intron 5 of 22)	15133	Bbs9
peaks73964	chr5	118585583	118586471	+	8.99159	intron (ENSMUST00000100816.7, intron 1 of 30)	-16689	Gm43788
peaks63663	chr4	14518319	14518882	+	8.99159	intron (ENSMUST00000042221.13, intron 14 of 18)	84709	Gm11836
peaks7764	chr10	21918393	21918952	+	8.99159	intron (ENSMUST00000120509.7, intron 1 of 13)	36488	Sgk1
peaks8343	chr10	39967317	39967994	+	8.99159	TTS (ENSMUST00000164566.7)	-7502	Mfsd4b3
peaks80850	chr6	134298045	134298601	+	8.99159	Intergenic	-51957	1700051K13Rik
peaks71328	chr5	43721263	43721962	+	8.99159	intron (ENSMUST00000048150.14, intron 27 of 39)	32659	Gm42462
peaks3033	chr1	90769592	90770521	+	8.99159	intron (ENSMUST00000188587.6, intron 39 of 40)	69077	Gm36970
peaks21546	chr12	83304019	83304897	+	8.99159	intron (ENSMUST00000177801.1, intron 6 of 8)	135462	Dpf3
peaks89575	chr8	68270593	68271282	+	8.99159	Intergenic	-5630	Sh2d4a
peaks45604	chr18	53099117	53099703	+	8.99159	Intergenic	-76955	Snx2
peaks16673	chr11	95325814	95326702	+	8.99159	Intergenic	-10760	Fam117a
peaks60866	chr3	95920401	95921181	+	8.98971	Intergenic	-8455	Anp32e
peaks77530	chr6	51494667	51495529	+	8.98971	Intergenic	24403	Cbx3
peaks82490	chr7	29417020	29417700	+	8.98084	intron (ENSMUST00000183096.7, intron 3 of 22)	-49542	Sipa1l3
peaks47241	chr19	3829631	3830449	+	8.94666	intron (ENSMUST00000118575.1, intron 1 of 2)	-21757	Chka
peaks36408	chr16	13618329	13618701	+	8.92927	intron (ENSMUST00000058884.9, intron 18 of 23)	49655	Parn
peaks37512	chr16	33176812	33177626	+	8.91985	Intergenic	-7852	Osbpl11
peaks34428	chr15	79604787	79605506	+	8.91676	promoter-TSS (ENSMUST00000229408.1)	-38	Dmc1
peaks70383	chr5	26015868	26016967	+	8.90701	TTS (ENSMUST00000072286.6)	6499	Gm5862
peaks51803	chr2	34604343	34605510	+	8.85288	intron (ENSMUST00000113126.2, intron 9 of 10)	39927	Gm13408
peaks53205	chr2	73561353	73561988	+	8.81964	Intergenic	18668	Chrna1
peaks81580	chr6	149245907	149246423	+	8.81804	Intergenic	-30980	1700003I16Rik
peaks80170	chr6	118949412	118950350	+	8.81804	intron (ENSMUST00000189389.6, intron 3 of 47)	114981	Gm25905
peaks89289	chr8	57107643	57108110	+	8.81804	Intergenic	155047	Gm7328
peaks27674	chr14	8016533	8017421	+	8.81804	intron (ENSMUST00000026313.3, intron 1 of 8)	14011	Abhd6
peaks52010	chr2	38084941	38085469	+	8.81804	intron (ENSMUST00000102787.9, intron 5 of 21)	22091	Gm44291
peaks76061	chr6	7752451	7753498	+	8.81804	Intergenic	-13420	1700012J15Rik
peaks31558	chr14	122146709	122147769	+	8.81804	intron (ENSMUST00000171318.1, intron 7 of 12)	25686	Gm17082
peaks84987	chr7	98750349	98751088	+	8.81804	Intergenic	-15637	Gm44934
peaks56296	chr2	152524800	152525998	+	8.81804	Intergenic	7144	Defb28
peaks38753	chr16	76459357	76459982	+	8.81804	intron (ENSMUST00000207575.2, intron 1 of 5)	43240	Gm45030
peaks51896	chr2	35526751	35527125	+	8.81804	Intergenic	23407	Gm35202
peaks95675	chr9	67544667	67545280	+	8.81804	intron (ENSMUST00000040025.13, intron 1 of 57)	-5358	Tln2
peaks6900	chr1	192658941	192659508	+	8.81804	intron (ENSMUST00000128619.7, intron 9 of 11)	-86347	Gm22265
peaks44898	chr18	35068505	35069672	+	8.81804	Intergenic	-49800	Ctnna1
peaks98464	chrX	10539266	10539923	+	8.81804	intron (ENSMUST00000115526.1, intron 1 of 5)	29546	Gm25885
peaks98592	chrX	13554617	13555789	+	8.81804	intron (ENSMUST00000033321.10, intron 16 of 24)	-28435	Cask
peaks5553	chr1	164559655	164560133	+	8.81804	Intergenic	-15561	D630023O14Rik
peaks57406	chr2	167783270	167783637	+	8.81718	TTS (ENSMUST00000124850.1)	1400	9230111E07Rik
peaks62343	chr3	130020670	130021620	+	8.78216	intron (ENSMUST00000001079.14, intron 3 of 23)	39762	Sec24b
peaks20268	chr12	51819615	51820203	+	8.75608	intron (ENSMUST00000179265.7, intron 2 of 42)	9627	Hectd1
peaks32139	chr15	25433653	25434018	+	8.72365	TTS (ENSMUST00000226401.1)	11805	Gm48956
peaks31645	chr15	4041019	4041813	+	8.68786	intron (ENSMUST00000138927.1, intron 3 of 15)	-14014	BC037032
peaks89875	chr8	72400837	72401609	+	8.58484	intron (ENSMUST00000163643.2, intron 1 of 23)	20228	Eps15l1
peaks84022	chr7	75768098	75769520	+	8.51102	TTS (ENSMUST00000206358.1)	3237	AU020206
peaks64103	chr4	40234780	40235508	+	8.48677	intron (ENSMUST00000037907.12, intron 2 of 17)	4684	Ddx58
peaks86639	chr7	128656235	128657552	+	8.47087	intron (ENSMUST00000043138.12, intron 2 of 19)	-30653	Inpp5f
peaks30196	chr14	66230626	66231224	+	8.46353	intron (ENSMUST00000022622.13, intron 1 of 30)	-17373	Ptk2b
peaks13918	chr11	53789359	53789893	+	8.45306	intron (ENSMUST00000117316.7, intron 3 of 3)	-16439	Gm17334
peaks41170	chr17	31965601	31966160	+	8.44262	intron (ENSMUST00000002145.11, intron 7 of 7)	15331	Gm17572
peaks92916	chr9	14813490	14814118	+	8.39641	intron (ENSMUST00000115632.9, intron 10 of 18)	-5764	Gm47154
peaks76814	chr6	34101962	34102468	+	8.39641	exon (ENSMUST00000228187.1, exon 16 of 16)	-49714	Gm13856
peaks73125	chr5	104140770	104141275	+	8.39641	Intergenic	27134	Gm26703
peaks88071	chr8	18670032	18670766	+	8.39641	intron (ENSMUST00000039412.14, intron 10 of 13)	7657	Gm16725
peaks79318	chr6	97675052	97675645	+	8.39641	Intergenic	-55091	Gm24565
peaks25724	chr13	64334862	64335904	+	8.39641	Intergenic	-22673	Aaed1
peaks9283	chr10	66870954	66871603	+	8.39641	Intergenic	20334	Gm47903
peaks12806	chr11	22677278	22677586	+	8.39641	Intergenic	-50768	Gm12053
peaks43431	chr17	84290813	84291707	+	8.39641	intron (ENSMUST00000047524.8, intron 29 of 37)	-3513	Gm24492
peaks44149	chr18	11829506	11830304	+	8.39641	intron (ENSMUST00000180860.2, intron 1 of 3)	-9315	Cables1
peaks29824	chr14	61000954	61001344	+	8.39641	intron (ENSMUST00000111234.9, intron 4 of 9)	36742	Tnfrsf19
peaks17091	chr11	99489240	99489585	+	8.39641	intron (ENSMUST00000006969.7, intron 1 of 7)	3725	Krt23
peaks30711	chr14	76664630	76665382	+	8.39641	Intergenic	-7957	1700108F19Rik
peaks36958	chr16	23279881	23280785	+	8.39641	intron (ENSMUST00000178797.7, intron 2 of 7)	-10137	St6gal1
peaks27656	chr14	7869714	7870200	+	8.39009	intron (ENSMUST00000052678.8, intron 3 of 45)	52000	Flnb
peaks97579	chr9	111031220	111031757	+	8.38543	intron (ENSMUST00000035077.7, intron 13 of 16)	12196	Ltf
peaks24952	chr13	49006505	49007524	+	8.38543	Intergenic	38727	Fam120aos
peaks29666	chr14	58013390	58013766	+	8.38543	Intergenic	14194	3110083C13Rik
peaks50869	chr2	21244327	21245415	+	8.38543	TTS (ENSMUST00000117483.1)	766	Gm13378
peaks33196	chr15	55240259	55241053	+	8.38543	intron (ENSMUST00000096433.9, intron 8 of 8)	21947	Gm26296
peaks14318	chr11	60285924	60286838	+	8.37603	intron (ENSMUST00000102683.10, intron 1 of 14)	16443	Gm27711
peaks51281	chr2	28597346	28598853	+	8.34946	Intergenic	2972	Gm22675
peaks39382	chr16	93837998	93838466	+	8.34726	intron (ENSMUST00000202261.4, intron 1 of 16)	-5213	AC168220.3
peaks68282	chr4	137121416	137121982	+	8.29958	Intergenic	-3556	Gm13001
peaks61961	chr3	121373630	121374300	+	8.2931	Intergenic	6714	Gm5711
peaks462	chr1	30850205	30851210	+	8.25208	intron (ENSMUST00000186733.6, intron 2 of 15)	12549	Phf3
peaks65916	chr4	95359881	95360862	+	8.25208	Intergenic	42419	Gm29064
peaks1039	chr1	43426610	43427408	+	8.25208	Intergenic	17425	Gm29041
peaks93536	chr9	32445577	32446023	+	8.25208	intron (ENSMUST00000016231.13, intron 5 of 8)	1128	Gm22060
peaks19358	chr12	17478730	17479800	+	8.25208	Intergenic	42647	Gm36752
peaks61170	chr3	101030699	101031620	+	8.25208	Intergenic	-1603	Cd101
peaks42517	chr17	64644847	64645833	+	8.25208	intron (ENSMUST00000086723.9, intron 4 of 21)	44604	Man2a1
peaks29847	chr14	61430896	61431450	+	8.25208	intron (ENSMUST00000022496.8, intron 1 of 16)	8701	Kpna3
peaks100020	chrX	135574245	135574654	+	8.25208	Intergenic	19406	Nxf7
peaks85173	chr7	100770661	100771302	+	8.25208	intron (ENSMUST00000049053.8, intron 2 of 8)	-9175	Gm3200
peaks94220	chr9	46380596	46381211	+	8.25208	intron (ENSMUST00000213885.1, intron 4 of 4)	-16462	Gm47141
peaks9300	chr10	67031086	67031556	+	8.25208	intron (ENSMUST00000217788.1, intron 3 of 4)	2956	Gm31763
peaks23899	chr13	29262019	29263149	+	8.25208	Intergenic	-25964	Gm11364
peaks88438	chr8	27184236	27184654	+	8.25208	Intergenic	-9799	Rab11fip1
peaks6166	chr1	178895673	178896263	+	8.25208	intron (ENSMUST00000161017.7, intron 10 of 14)	21646	Gm16564
peaks30582	chr14	74831266	74831749	+	8.25208	intron (ENSMUST00000228252.1, intron 3 of 18)	-94938	Gm10847
peaks83346	chr7	55744300	55745091	+	8.25208	Intergenic	-23489	Siglech
peaks20917	chr12	73390671	73391216	+	8.25208	intron (ENSMUST00000221180.1, intron 2 of 3)	18614	D830013O20Rik
peaks78641	chr6	86764144	86764796	+	8.25208	intron (ENSMUST00000001187.14, intron 2 of 12)	1440	Anxa4
peaks12820	chr11	22776669	22777937	+	8.25208	Intergenic	9944	Gm12058
peaks9215	chr10	63059949	63060811	+	8.25208	promoter-TSS (ENSMUST00000219045.1)	-333	Pbld1
peaks53076	chr2	71670190	71670925	+	8.25208	Intergenic	-48860	Platr26
peaks18505	chr11	119007464	119008179	+	8.25208	Intergenic	-15141	Cbx2
peaks92471	chr8	126876407	126876854	+	8.25208	promoter-TSS (ENSMUST00000212406.1)	-192	Gm31718
peaks646	chr1	36078120	36079363	+	8.24597	intron (ENSMUST00000088174.3, intron 1 of 1)	10341	Hs6st1
peaks67838	chr4	133103229	133104462	+	8.12087	Intergenic	18371	Gm26615
peaks83614	chr7	66196652	66197042	+	8.0828	Intergenic	6292	Gm45080
peaks70374	chr5	25987198	25988452	+	8.06108	promoter-TSS (ENSMUST00000178487.1)	-377	Gm21698
peaks15828	chr11	80460205	80460873	+	8.05583	intron (ENSMUST00000173938.7, intron 6 of 12)	-16484	Cdk5r1
peaks10963	chr10	99268935	99270606	+	8.05282	intron (ENSMUST00000219528.1, intron 1 of 1)	676	Gm34921
peaks66385	chr4	106927472	106927920	+	8.01042	intron (ENSMUST00000072753.12, intron 4 of 16)	16029	Ssbp3
peaks66666	chr4	114459531	114460377	+	7.9754	intron (ENSMUST00000094894.3, intron 2 of 6)	53230	Trabd2b
peaks37697	chr16	34941853	34942440	+	7.96246	intron (ENSMUST00000023538.8, intron 18 of 31)	-2817	1700119H24Rik
peaks23541	chr13	20229788	20230748	+	7.94929	intron (ENSMUST00000072519.6, intron 4 of 21)	-41637	Gm47665
peaks36148	chr16	8630285	8631143	+	7.92141	Intergenic	-5397	Gm49549
peaks24499	chr13	41330806	41331966	+	7.90569	intron (ENSMUST00000021794.13, intron 3 of 7)	27861	Nedd9
peaks35026	chr15	88946769	88947407	+	7.89875	intron (ENSMUST00000109371.7, intron 1 of 11)	7322	Ttll8
peaks67537	chr4	129498814	129499223	+	7.89368	intron (ENSMUST00000145488.1, intron 1 of 2)	7828	Fam229a
peaks17311	chr11	101881374	101881997	+	7.84069	intron (ENSMUST00000057054.7, intron 1 of 2)	-4552	Gm11551
peaks16134	chr11	86085771	86086482	+	7.8249	intron (ENSMUST00000044423.3, intron 16 of 19)	-99203	Atp5l-ps2
peaks96117	chr9	75455645	75456359	+	7.81396	intron (ENSMUST00000048937.5, intron 8 of 11)	-12614	Gm7972
peaks77026	chr6	37779674	37780285	+	7.81396	Intergenic	-26107	Atp6v0c-ps2
peaks70409	chr5	26263223	26263850	+	7.81396	exon (ENSMUST00000074148.6, exon 5 of 5)	5845	Gm7361
peaks87476	chr7	144731037	144731678	+	7.81396	intron (ENSMUST00000033393.14, intron 1 of 24)	7186	Ano1
peaks3902	chr1	128340583	128341646	+	7.81396	intron (ENSMUST00000190495.1, intron 11 of 15)	-12796	Lct
peaks65949	chr4	95955187	95956282	+	7.81396	Intergenic	-11506	Hook1
peaks83945	chr7	74335854	74336354	+	7.81396	intron (ENSMUST00000026897.13, intron 4 of 9)	-56594	Gm7580
peaks12014	chr10	129004317	129004868	+	7.81396	Intergenic	-6199	Olfr763
peaks33268	chr15	56924112	56925295	+	7.81396	intron (ENSMUST00000228364.1, intron 2 of 2)	81921	Gm2582
peaks70988	chr5	35647331	35648247	+	7.81396	Intergenic	31683	Htra3
peaks30896	chr14	86658782	86659089	+	7.81396	intron (ENSMUST00000168889.2, intron 27 of 27)	48250	Gm49159
peaks80449	chr6	124602069	124603029	+	7.81396	Intergenic	32255	C1rb
peaks93233	chr9	22928016	22928624	+	7.81396	Intergenic	-155485	Gm27639
peaks91657	chr8	117033269	117033880	+	7.81396	intron (ENSMUST00000109093.8, intron 26 of 42)	-2923	Gm15395
peaks13816	chr11	52321486	52322085	+	7.81396	Intergenic	-38771	Tcf7
peaks36971	chr16	23437028	23438029	+	7.79445	Intergenic	8395	Rtp1
peaks55380	chr2	128873180	128873989	+	7.79445	intron (ENSMUST00000110324.7, intron 2 of 8)	9652	Fbln7
peaks56997	chr2	163540556	163541210	+	7.79445	intron (ENSMUST00000141329.7, intron 1 of 3)	837	Hnf4aos
peaks54512	chr2	112761919	112762338	+	7.79445	intron (ENSMUST00000208151.1, intron 51 of 101)	148098	Gm44374
peaks36016	chr16	4497838	4498396	+	7.79445	intron (ENSMUST00000023161.7, intron 1 of 6)	24958	Srl
peaks93199	chr9	22278217	22279399	+	7.79445	TTS (ENSMUST00000215202.1)	16764	Gm48627
peaks33037	chr15	51833940	51834830	+	7.78908	intron (ENSMUST00000022925.9, intron 2 of 7)	31138	Eif3h
peaks95657	chr9	67152558	67153380	+	7.77153	intron (ENSMUST00000215724.1, intron 1 of 2)	19408	Gm19299
peaks46368	chr18	68230749	68231479	+	7.74619	intron (ENSMUST00000063775.3, intron 3 of 5)	29859	Mir7219
peaks87974	chr8	13874828	13875492	+	7.73071	promoter-TSS (ENSMUST00000083883.1)	-931	Gm47277
peaks58959	chr3	41491573	41492780	+	7.71791	intron (ENSMUST00000199155.1, intron 1 of 1)	1014	Platr4
peaks28212	chr14	23057698	23058432	+	7.69816	intron (ENSMUST00000090409.1, intron 2 of 3)	36506	Gm10248
peaks89131	chr8	47611067	47612299	+	7.69816	Intergenic	16417	Gm45575
peaks22132	chr12	99803624	99804201	+	7.69816	TTS (ENSMUST00000221936.1)	1736	Gm19238
peaks5850	chr1	170422445	170423850	+	7.69816	intron (ENSMUST00000160456.7, intron 2 of 9)	114344	Spata46
peaks54553	chr2	113780765	113781846	+	7.69816	intron (ENSMUST00000024005.7, intron 4 of 5)	-22659	Grem1
peaks33467	chr15	59712266	59712849	+	7.69816	Intergenic	-40444	Gm20150
peaks76651	chr6	30422742	30423739	+	7.69816	intron (ENSMUST00000144272.7, intron 1 of 9)	6204	Klhdc10
peaks28132	chr14	21560872	21561890	+	7.69816	intron (ENSMUST00000182855.7, intron 2 of 16)	44630	Kat6b
peaks813	chr1	38615296	38616236	+	7.69816	intron (ENSMUST00000039827.13, intron 2 of 22)	11419	Aff3
peaks87505	chr7	145093197	145094318	+	7.69816	Intergenic	-69239	Gm45181
peaks66380	chr4	106895696	106896447	+	7.69816	Intergenic	-15399	Ssbp3
peaks45713	chr18	56399245	56400242	+	7.69816	Intergenic	-32389	Gramd3
peaks10453	chr10	86397327	86398000	+	7.69816	intron (ENSMUST00000121789.1, intron 4 of 6)	97291	Timp3
peaks83528	chr7	64821977	64822510	+	7.69816	intron (ENSMUST00000119118.7, intron 3 of 9)	50754	Nsmce3
peaks82162	chr7	24987617	24988187	+	7.69816	promoter-TSS (ENSMUST00000184595.1)	-235	Mir7047
peaks98889	chrX	42020326	42021120	+	7.69816	Intergenic	-47113	Xiap
peaks18302	chr11	116782773	116783324	+	7.69816	Intergenic	-7541	St6galnac1
peaks35997	chr16	4334053	4334435	+	7.69816	intron (ENSMUST00000120080.7, intron 3 of 11)	-13564	Gm6142
peaks38331	chr16	54346546	54347365	+	7.69816	Intergenic	3373	CT485615.1
peaks52819	chr2	65182432	65183528	+	7.69816	intron (ENSMUST00000112431.7, intron 2 of 14)	55593	Cobll1
peaks72916	chr5	99584371	99585119	+	7.69816	intron (ENSMUST00000161516.1, intron 1 of 2)	26688	Gm16228
peaks32612	chr15	36664370	36664775	+	7.69816	intron (ENSMUST00000226482.1, intron 1 of 1)	-25531	Gm10385
peaks11257	chr10	111404913	111405520	+	7.69816	Intergenic	-68007	Nap1l1
peaks52768	chr2	62519494	62520212	+	7.69816	intron (ENSMUST00000102732.9, intron 17 of 25)	-36203	Gcg
peaks87244	chr7	141580163	141580775	+	7.69816	intron (ENSMUST00000003038.11, intron 1 of 21)	18296	Ap2a2
peaks8809	chr10	55099400	55100546	+	7.69816	Intergenic	-24389	Gm46190
peaks62641	chr3	138336304	138336666	+	7.69816	Intergenic	-5290	Adh6b
peaks74473	chr5	125221624	125222634	+	7.69816	Intergenic	-42910	Ncor2
peaks12244	chr11	5025383	5025852	+	7.62227	exon (ENSMUST00000101613.2, exon 9 of 21)	-12587	Gm47296
peaks88329	chr8	25304633	25305807	+	7.62027	intron (ENSMUST00000210268.1, intron 2 of 2)	1050	5430421F17Rik
peaks92696	chr9	7841286	7841640	+	7.61868	Intergenic	-4399	Birc2
peaks27726	chr14	9551919	9552383	+	7.60952	intron (ENSMUST00000179394.7, intron 5 of 5)	-82596	Gm48371
peaks21947	chr12	91268850	91269548	+	7.56103	intron (ENSMUST00000141429.7, intron 14 of 25)	-54470	Gm18388
peaks56553	chr2	155333467	155334070	+	7.55891	intron (ENSMUST00000077626.12, intron 4 of 11)	-23049	Mir695
peaks22180	chr12	100534038	100534722	+	7.55866	Intergenic	-13554	Ttc7b
peaks94856	chr9	58027557	58028714	+	7.5074	TTS (ENSMUST00000215944.1)	-4139	Gm16130
peaks738	chr1	37350717	37351724	+	7.45725	intron (ENSMUST00000132401.7, intron 1 of 24)	-6177	Inpp4a
peaks36270	chr16	10902001	10902812	+	7.40209	intron (ENSMUST00000233200.1, intron 17 of 45)	12391	Gm21859
peaks64759	chr4	55017286	55018032	+	7.35819	intron (ENSMUST00000079605.4, intron 3 of 10)	6179	Zfp462
peaks24107	chr13	32974829	32976307	+	7.32317	intron (ENSMUST00000164541.1, intron 4 of 5)	10065	Serpinb6b
peaks91528	chr8	111968788	111969238	+	7.31747	intron (ENSMUST00000034427.11, intron 9 of 9)	21399	Adat1
peaks78617	chr6	86515845	86516303	+	7.30931	exon (ENSMUST00000204288.1, exon 1 of 2)	199	Gm44386
peaks44877	chr18	34871078	34871606	+	7.29905	Intergenic	10135	Egr1
peaks70288	chr5	24933268	24934491	+	7.29376	intron (ENSMUST00000030784.13, intron 4 of 15)	-25410	Prkag2
peaks88082	chr8	18769111	18770324	+	7.27816	intron (ENSMUST00000039412.14, intron 12 of 13)	-28155	Angpt2
peaks8747	chr10	52277773	52278420	+	7.24469	intron (ENSMUST00000069004.13, intron 2 of 10)	44459	Dcbld1
peaks45962	chr18	61457639	61458443	+	7.24469	Intergenic	9112	Gm25834
peaks28452	chr14	27081835	27082287	+	7.24469	intron (ENSMUST00000225146.1, intron 2 of 12)	14664	Il17rd
peaks82547	chr7	30264795	30265301	+	7.24469	intron (ENSMUST00000108190.7, intron 9 of 32)	1785	Rps12-ps5
peaks5375	chr1	161301380	161301683	+	7.24469	Intergenic	-2517	Gm19057
peaks70728	chr5	32230336	32230779	+	7.24469	Intergenic	-2157	Plb1
peaks14045	chr11	55261416	55262154	+	7.24469	intron (ENSMUST00000108864.1, intron 18 of 22)	47990	Slc36a1
peaks65984	chr4	97805589	97806116	+	7.24469	intron (ENSMUST00000107057.7, intron 2 of 6)	28018	Nfia
peaks66008	chr4	97986092	97986639	+	7.24469	intron (ENSMUST00000075448.12, intron 3 of 10)	160234	Gm12691
peaks57617	chr2	172084423	172085189	+	7.24469	Intergenic	-15815	Gm14274
peaks58148	chr3	10206949	10208820	+	7.24469	intron (ENSMUST00000029041.5, intron 1 of 3)	692	Fabp4
peaks65585	chr4	83693215	83693537	+	7.24469	intron (ENSMUST00000053414.12, intron 18 of 25)	-7708	Cbx3-ps3
peaks18317	chr11	116940472	116941052	+	7.24469	intron (ENSMUST00000103027.9, intron 3 of 17)	21899	Mgat5b
peaks45960	chr18	61415920	61416907	+	7.24469	Intergenic	-15982	Ppargc1b
peaks19497	chr12	24966829	24967855	+	7.24469	Intergenic	-7583	Kidins220
peaks89503	chr8	65134878	65135328	+	7.24469	Intergenic	-2789	Gm7619
peaks78906	chr6	90544304	90544685	+	7.24469	Intergenic	-6295	Aldh1l1
peaks50009	chr19	57321668	57322473	+	7.24469	Intergenic	-7159	Ablim1
peaks8383	chr10	40444904	40446662	+	7.24347	intron (ENSMUST00000044672.10, intron 4 of 12)	-95680	Cdk19os
peaks63691	chr4	15247134	15247855	+	7.22884	Intergenic	-18337	Tmem64
peaks3838	chr1	127321040	127322185	+	7.21707	intron (ENSMUST00000171405.1, intron 2 of 15)	-10200	Gm23370
peaks5593	chr1	165209452	165209814	+	7.21707	Intergenic	-15195	Sft2d2
peaks80325	chr6	121004225	121005482	+	7.21707	intron (ENSMUST00000207889.1, intron 17 of 31)	46009	Gm43915
peaks56960	chr2	163031207	163032117	+	7.21707	intron (ENSMUST00000018002.12, intron 8 of 12)	14308	Ift52
peaks77654	chr6	53523922	53524449	+	7.21707	intron (ENSMUST00000047450.9, intron 5 of 10)	-49115	Creb5
peaks36727	chr16	19920874	19921425	+	7.21707	Intergenic	-36875	A930003A15Rik
peaks80459	chr6	124728432	124729161	+	7.18467	exon (ENSMUST00000112484.9, exon 4 of 16)	-3372	Gm20531
peaks79645	chr6	108160727	108161204	+	7.17885	intron (ENSMUST00000167338.7, intron 2 of 7)	-20456	Rpl36-ps12
peaks95525	chr9	65719856	65720323	+	7.16665	intron (ENSMUST00000159109.1, intron 3 of 9)	43498	Oaz2
peaks85586	chr7	110494121	110494838	+	7.15645	intron (ENSMUST00000171218.7, intron 2 of 10)	-27587	Gm17219
peaks79421	chr6	99585535	99586110	+	7.15645	intron (ENSMUST00000155466.1, intron 3 of 5)	9931	Gm24936
peaks78954	chr6	91104626	91105123	+	7.15645	intron (ENSMUST00000113509.1, intron 1 of 39)	11945	Nup210
peaks38686	chr16	72998584	72999380	+	7.15645	intron (ENSMUST00000023600.7, intron 19 of 28)	-73356	AC130529.1
peaks88278	chr8	24701437	24702119	+	7.15645	intron (ENSMUST00000033958.14, intron 12 of 21)	-9628	Gm45528
peaks52468	chr2	54408876	54409449	+	7.15645	Intergenic	-27155	Galnt13
peaks89261	chr8	56266795	56267173	+	7.15645	Intergenic	-27601	Hpgd
peaks9230	chr10	63286535	63287029	+	7.15645	intron (ENSMUST00000020258.9, intron 11 of 24)	9011	Gm26789
peaks37520	chr16	33223619	33225023	+	7.15645	intron (ENSMUST00000039733.9, intron 7 of 12)	-27123	Snx4
peaks14485	chr11	62359727	62360893	+	7.15645	promoter-TSS (ENSMUST00000037575.14)	-519	Ncor1
peaks38034	chr16	44192587	44193516	+	7.15645	intron (ENSMUST00000088356.9, intron 1 of 6)	19654	Usf3
peaks58528	chr3	28176123	28176870	+	7.15645	promoter-TSS (ENSMUST00000209618.1)	-57	Gm42196
peaks23888	chr13	28988721	28989682	+	7.15645	Intergenic	-25271	A330102I10Rik
peaks9398	chr10	68396285	68397341	+	7.15645	Intergenic	-75671	4930545H06Rik
peaks89618	chr8	69228184	69228969	+	7.15645	TTS (ENSMUST00000212312.1)	2233	Zfp930
peaks67980	chr4	134416906	134417512	+	7.15645	intron (ENSMUST00000105870.7, intron 7 of 10)	19738	Pafah2
peaks29720	chr14	59217060	59217612	+	7.15645	intron (ENSMUST00000022551.13, intron 4 of 12)	16094	Rcbtb1
peaks49126	chr19	41303900	41304412	+	7.15645	intron (ENSMUST00000059672.7, intron 9 of 16)	-40152	Tm9sf3
peaks25021	chr13	50031722	50032176	+	7.15645	Intergenic	19056	Gm48052
peaks24606	chr13	43197052	43197476	+	7.15645	exon (ENSMUST00000055341.6, exon 2 of 2)	-25763	Tbc1d7
peaks102	chr1	10014587	10015189	+	7.15645	Intergenic	-4971	Gm24674
peaks86130	chr7	119749857	119750265	+	7.15645	Intergenic	-2616	Gm44966
peaks70373	chr5	25986210	25986717	+	7.12734	intron (ENSMUST00000191203.6, intron 2 of 4)	985	Gm21698
peaks71906	chr5	66611287	66612124	+	7.12652	intron (ENSMUST00000159786.7, intron 1 of 15)	6958	Apbb2
peaks61363	chr3	103724281	103724942	+	7.09364	Intergenic	7942	Olfml3
peaks87467	chr7	144626493	144626924	+	7.0742	intron (ENSMUST00000033393.14, intron 12 of 24)	-44245	Fadd
peaks15495	chr11	77017762	77018375	+	7.02549	intron (ENSMUST00000021195.10, intron 7 of 13)	-8195	Gm12343
peaks68065	chr4	135042515	135043009	+	7.01844	Intergenic	77685	Gm16225
peaks60378	chr3	88449236	88449849	+	7.01226	intron (ENSMUST00000107531.7, intron 7 of 12)	6155	Sema4a
peaks32732	chr15	38265656	38266634	+	6.98475	Intergenic	10296	Gm49314
peaks79644	chr6	108158614	108159241	+	6.97369	intron (ENSMUST00000167338.7, intron 2 of 7)	-18418	Rpl36-ps12
peaks54972	chr2	121555010	121555395	+	6.97065	intron (ENSMUST00000110592.1, intron 11 of 13)	-3851	Frmd5
peaks64148	chr4	40919813	40920456	+	6.95703	promoter-TSS (ENSMUST00000030122.4)	82	Spink4
peaks32642	chr15	36894759	36895929	+	6.95008	Intergenic	-15528	Gm10384
peaks28318	chr14	25342950	25343674	+	6.90344	intron (ENSMUST00000223620.1, intron 1 of 3)	35323	Gm26660
peaks33197	chr15	55245672	55246312	+	6.89549	intron (ENSMUST00000096433.9, intron 8 of 8)	16611	Gm26296
peaks70364	chr5	25945180	25946365	+	6.89494	Intergenic	-3391	Gm21663
peaks95854	chr9	70890936	70891492	+	6.87643	intron (ENSMUST00000216798.1, intron 1 of 8)	38638	Gm3436
peaks86006	chr7	116454051	116454684	+	6.8681	Intergenic	10792	AV356131
peaks61088	chr3	98859037	98859922	+	6.85199	intron (ENSMUST00000107016.9, intron 1 of 4)	315	Hsd3b1
peaks68641	chr4	140859370	140860364	+	6.84799	Intergenic	-12826	4930515B02Rik
peaks59441	chr3	58631426	58632263	+	6.82352	intron (ENSMUST00000041115.6, intron 2 of 13)	5363	Erich6
peaks85427	chr7	106271846	106273072	+	6.76485	Intergenic	15023	Gm27150
peaks64750	chr4	54960524	54961008	+	6.75487	intron (ENSMUST00000098070.9, intron 1 of 12)	12790	Zfp462
peaks51283	chr2	28609294	28609978	+	6.72426	exon (ENSMUST00000164290.7, exon 7 of 7)	1441	Gm22824
peaks60997	chr3	97324352	97325055	+	6.68904	Intergenic	-49639	Gm43073
peaks43762	chr18	4147706	4148539	+	6.68904	Intergenic	-17710	Lyzl1
peaks87215	chr7	141350937	141351555	+	6.68904	intron (ENSMUST00000026577.12, intron 4 of 20)	12366	Eps8l2
peaks26141	chr13	81032933	81033329	+	6.68904	intron (ENSMUST00000181508.1, intron 1 of 2)	-3230	Gm4813
peaks85306	chr7	102092034	102092691	+	6.68904	intron (ENSMUST00000084843.9, intron 18 of 22)	7131	Art5
peaks92658	chr9	6399648	6400012	+	6.68904	Intergenic	-129984	Ddi1
peaks26675	chr13	97870112	97870955	+	6.68904	intron (ENSMUST00000225575.1, intron 2 of 2)	6129	Gm34388
peaks29927	chr14	62825724	62826170	+	6.68904	intron (ENSMUST00000181344.1, intron 4 of 6)	7104	Gm47505
peaks91565	chr8	114557621	114557949	+	6.68904	intron (ENSMUST00000160862.7, intron 5 of 8)	37115	Gm16116
peaks82610	chr7	30892732	30893159	+	6.68904	Intergenic	7914	D7Ertd128e
peaks56907	chr2	160797045	160797464	+	6.68904	intron (ENSMUST00000103111.8, intron 1 of 2)	-45345	Gm27206
peaks21686	chr12	84948566	84949336	+	6.68904	intron (ENSMUST00000043169.13, intron 2 of 19)	-21946	Fcf1
peaks84782	chr7	92848229	92848614	+	6.68904	Intergenic	25826	Ddias
peaks71219	chr5	39060307	39060790	+	6.68904	Intergenic	-57517	Gm42857
peaks91556	chr8	114153409	114153808	+	6.68904	exon (ENSMUST00000073521.11, exon 4 of 4)	19966	Nudt7
peaks85322	chr7	102227987	102228511	+	6.67036	intron (ENSMUST00000156529.7, intron 3 of 6)	-1750	Pgap2
peaks92955	chr9	15541801	15542369	+	6.65352	intron (ENSMUST00000215907.1, intron 2 of 2)	21226	Smco4
peaks49552	chr19	46784428	46784869	+	6.65352	intron (ENSMUST00000077666.4, intron 1 of 6)	23052	Cnnm2
peaks25716	chr13	64288353	64288737	+	6.65352	Intergenic	-2532	Gm47003
peaks58157	chr3	10321746	10322384	+	6.65352	intron (ENSMUST00000065938.14, intron 6 of 8)	9307	Impa1
peaks23680	chr13	23723389	23724563	+	6.65352	Intergenic	-4572	Gm11338
peaks94400	chr9	50986581	50987229	+	6.65352	intron (ENSMUST00000176663.7, intron 3 of 15)	22031	Sik2
peaks65381	chr4	70496955	70497779	+	6.65352	intron (ENSMUST00000107359.8, intron 1 of 5)	37561	Megf9
peaks81775	chr7	12404147	12404825	+	6.65352	promoter-TSS (ENSMUST00000174638.1)	13	Vmn1r-ps68
peaks53461	chr2	79785210	79785863	+	6.65352	intron (ENSMUST00000111780.2, intron 4 of 4)	77613	Ppp1r1c
peaks79677	chr6	108606189	108606571	+	6.65352	intron (ENSMUST00000137478.3, intron 3 of 6)	-10695	Gm38167
peaks32739	chr15	38328408	38328977	+	6.65352	intron (ENSMUST00000227097.1, intron 1 of 2)	16399	Gm35248
peaks29584	chr14	56934321	56935617	+	6.65352	intron (ENSMUST00000022511.9, intron 11 of 23)	47150	Zmym2
peaks99298	chrX	71915490	71916935	+	6.62744	Intergenic	-16226	Gm1141
peaks6832	chr1	191506519	191507617	+	6.62744	Intergenic	-13163	Gm37432
peaks58145	chr3	10085449	10085893	+	6.62744	Intergenic	-2439	Gm9833
peaks94338	chr9	49999726	50000558	+	6.62744	Intergenic	45264	Gm47543
peaks46741	chr18	76586517	76587239	+	6.62744	Intergenic	-269527	Skor2
peaks30303	chr14	67916982	67918077	+	6.62744	intron (ENSMUST00000039135.5, intron 1 of 51)	15903	Dock5
peaks38017	chr16	43914454	43915069	+	6.62744	intron (ENSMUST00000132859.7, intron 6 of 16)	24961	Ccdc191
peaks42659	chr17	67297896	67298563	+	6.62744	intron (ENSMUST00000224091.1, intron 1 of 19)	55844	Ptprm
peaks36969	chr16	23416478	23416871	+	6.62744	Intergenic	7061	Gm23430
peaks69998	chr5	18036037	18036641	+	6.62744	Intergenic	73790	Gnat3
peaks25305	chr13	55075699	55076237	+	6.62744	exon (ENSMUST00000026997.11, exon 6 of 15)	-9809	Gm6344
peaks56054	chr2	146886196	146886701	+	6.62744	intron (ENSMUST00000099278.8, intron 4 of 13)	30584	Kiz
peaks84900	chr7	97518953	97520235	+	6.62744	intron (ENSMUST00000026126.9, intron 15 of 22)	-2214	Gm24412
peaks16471	chr11	90286647	90287087	+	6.62744	Intergenic	37391	Mmd
peaks68875	chr4	145360852	145361404	+	6.62744	Intergenic	-29815	Gm13024
peaks90553	chr8	88091473	88091871	+	6.62744	Intergenic	-20862	Gm2716
peaks80108	chr6	117771310	117771976	+	6.62744	Intergenic	-19874	1700030F04Rik
peaks70696	chr5	31942040	31942680	+	6.62744	intron (ENSMUST00000071531.11, intron 8 of 12)	15663	Gm43811
peaks33157	chr15	54466918	54467277	+	6.62744	TTS (ENSMUST00000036737.3)	-7817	Gm18152
peaks13091	chr11	31942000	31942695	+	6.62744	Intergenic	-23245	4930524B15Rik
peaks75969	chr6	5151107	5151464	+	6.62744	intron (ENSMUST00000177456.7, intron 14 of 17)	42499	Pon1
peaks72279	chr5	77134870	77135389	+	6.62744	Intergenic	5123	Chaer1
peaks14133	chr11	57943346	57944254	+	6.62744	Intergenic	5285	Gm12245
peaks28171	chr14	21973288	21973969	+	6.62744	Intergenic	15973	Zfp503
peaks70334	chr5	25475627	25476057	+	6.62744	intron (ENSMUST00000045291.13, intron 1 of 58)	22903	Kmt2c
peaks44052	chr18	10307921	10309266	+	6.62744	Intergenic	-16586	Greb1l
peaks4819	chr1	151040545	151041078	+	6.62744	Intergenic	21299	Gm22756
peaks87728	chr8	10794380	10795029	+	6.62744	Intergenic	14424	Rps16-ps3
peaks11773	chr10	125857027	125857377	+	6.62744	Intergenic	-109051	Lrig3
peaks84095	chr7	79101196	79101837	+	6.62744	intron (ENSMUST00000032835.6, intron 12 of 16)	29479	Hapln3
peaks28638	chr14	31078950	31079776	+	6.62744	intron (ENSMUST00000022474.13, intron 18 of 28)	-1928	Gm5459
peaks26578	chr13	95924230	95924670	+	6.61519	Intergenic	-27330	Gm24032
peaks42389	chr17	58667943	58668819	+	6.59831	Intergenic	74767	Gm5815
peaks32614	chr15	36692341	36692859	+	6.55093	exon (ENSMUST00000226323.1, exon 2 of 2)	2497	Gm10385
peaks11594	chr10	120618864	120619398	+	6.54789	Intergenic	13594	Gm24298
peaks78620	chr6	86537239	86538018	+	6.54399	intron (ENSMUST00000204738.2, intron 3 of 3)	10154	1600020E01Rik
peaks14890	chr11	69250266	69250679	+	6.5437	Intergenic	9873	Gm23194
peaks21851	chr12	86867400	86868269	+	6.50313	Intergenic	16964	Irf2bpl
peaks86372	chr7	125789749	125790229	+	6.5026	intron (ENSMUST00000124223.7, intron 5 of 26)	82074	D430042O09Rik
peaks74483	chr5	125316602	125317674	+	6.49669	intron (ENSMUST00000111390.7, intron 1 of 11)	4306	Gm42633
peaks92361	chr8	125384738	125385922	+	6.4621	Intergenic	107380	Sipa1l2
peaks81524	chr6	148302376	148302848	+	6.43501	intron (ENSMUST00000100772.9, intron 9 of 18)	41462	Gm15763
peaks69197	chr4	150537129	150537555	+	6.41573	intron (ENSMUST00000105680.8, intron 5 of 16)	31202	Gm13091
peaks86691	chr7	130141125	130141722	+	6.41507	Intergenic	106329	Gm23847
peaks81086	chr6	138158016	138158738	+	6.39326	Intergenic	16791	Mgst1
peaks13071	chr11	31677789	31678728	+	6.35088	Intergenic	-6373	Bod1
peaks14711	chr11	66418201	66419022	+	6.34337	intron (ENSMUST00000066679.6, intron 2 of 4)	107353	Shisa6
peaks89469	chr8	64658322	64659372	+	6.31877	intron (ENSMUST00000048967.8, intron 1 of 8)	34207	Cpe
peaks60341	chr3	88100216	88100692	+	6.30758	intron (ENSMUST00000071812.10, intron 15 of 37)	-4688	Iqgap3
peaks70390	chr5	26051732	26052905	+	6.28516	exon (ENSMUST00000095004.3, exon 5 of 5)	6263	Gm7347
peaks66458	chr4	107810783	107811903	+	6.28476	intron (ENSMUST00000188737.6, intron 1 of 2)	8930	Lrp8
peaks37122	chr16	26047867	26048340	+	6.28225	intron (ENSMUST00000039990.5, intron 1 of 14)	-6835	AU015336
peaks37654	chr16	34421368	34422113	+	6.2698	intron (ENSMUST00000114960.8, intron 1 of 33)	35177	Kalrn
peaks78339	chr6	82883588	82884061	+	6.25864	Intergenic	-1971	2310069B03Rik
peaks1485	chr1	58153865	58154425	+	6.2524	TTS (ENSMUST00000158650.1)	943	Gm24548
peaks34526	chr15	80739838	80740395	+	6.24405	intron (ENSMUST00000067689.8, intron 1 of 24)	27845	Gm49512
peaks69733	chr5	9106814	9107540	+	6.19868	intron (ENSMUST00000115365.2, intron 2 of 4)	-6071	Tmem243
peaks70401	chr5	26113278	26113762	+	6.17765	Intergenic	7901	Gm10220
peaks58896	chr3	39779696	39780367	+	6.14726	Intergenic	19685	Gm23831
peaks76608	chr6	30097695	30098168	+	6.14726	intron (ENSMUST00000115208.7, intron 3 of 11)	8036	Nrf1
peaks9323	chr10	67290917	67291382	+	6.14726	Intergenic	-5844	Nrbf2
peaks32587	chr15	36460446	36460958	+	6.14726	Intergenic	-24011	Gm49224
peaks62975	chr3	146129594	146129987	+	6.14726	intron (ENSMUST00000039450.4, intron 5 of 11)	8118	Mcoln3
peaks1468	chr1	57832688	57833429	+	6.14726	intron (ENSMUST00000167085.7, intron 3 of 13)	-12513	Spats2l
peaks37455	chr16	32551456	32551846	+	6.14726	intron (ENSMUST00000231549.1, intron 1 of 1)	1440	AC140186.1
peaks75835	chr5	150378835	150379558	+	6.14726	intron (ENSMUST00000087204.8, intron 15 of 60)	-67586	Gm18753
peaks23890	chr13	29044576	29044965	+	6.14726	Intergenic	28062	A330102I10Rik
peaks91732	chr8	118384260	118384768	+	6.14726	intron (ENSMUST00000117160.1, intron 1 of 13)	-2323	Gm45722
peaks87683	chr8	8703218	8703846	+	6.14726	Intergenic	-7952	Gm18393
peaks66587	chr4	109251720	109252347	+	6.14726	intron (ENSMUST00000030285.7, intron 7 of 7)	16401	Calr4
peaks81528	chr6	148362229	148362640	+	6.14726	TTS (ENSMUST00000204618.1)	2222	Gm44021
peaks5519	chr1	164158077	164158739	+	6.14726	intron (ENSMUST00000086040.5, intron 2 of 24)	-6191	Gm16548
peaks78563	chr6	85862728	85863333	+	6.14726	Intergenic	6128	Nat8f2
peaks43785	chr18	4644448	4644827	+	6.14726	intron (ENSMUST00000037029.5, intron 1 of 3)	9708	Jcad
peaks100367	chrX	153835661	153836491	+	6.11439	Intergenic	3783	Spin2c
peaks70559	chr5	30415283	30415675	+	6.11146	intron (ENSMUST00000114747.8, intron 5 of 46)	46423	Otof
peaks83991	chr7	75504109	75504877	+	6.11146	intron (ENSMUST00000166315.6, intron 1 of 36)	19632	Gm44695
peaks30763	chr14	77783381	77783774	+	6.11146	intron (ENSMUST00000227970.1, intron 2 of 4)	2603	Gm30467
peaks74820	chr5	135413387	135413912	+	6.11146	intron (ENSMUST00000060311.11, intron 29 of 30)	-19103	Pom121
peaks3675	chr1	119986372	119986953	+	6.11146	promoter-TSS (ENSMUST00000174509.1)	-133	Gm17973
peaks8570	chr10	43310851	43311250	+	6.11146	intron (ENSMUST00000159139.7, intron 2 of 7)	-8310	Gm16546
peaks24493	chr13	41267476	41268614	+	6.11146	intron (ENSMUST00000165561.3, intron 1 of 1)	5932	Gm17364
peaks54063	chr2	101807688	101808433	+	6.11146	intron (ENSMUST00000163762.7, intron 2 of 9)	-10352	Prr5l
peaks62500	chr3	134414707	134415956	+	6.11146	intron (ENSMUST00000198231.1, intron 6 of 8)	8304	4930539C22Rik
peaks33818	chr15	68095392	68096047	+	6.11146	intron (ENSMUST00000162173.7, intron 13 of 13)	-152915	Gm49409
peaks74242	chr5	122827411	122827845	+	6.11146	Intergenic	-6289	Anapc5
peaks37781	chr16	36997455	36998086	+	6.11146	TTS (ENSMUST00000232121.1)	1143	AC154763.1
peaks88512	chr8	31460114	31460636	+	6.11146	Intergenic	-31601	Gm45303
peaks49818	chr19	54229327	54229881	+	6.11146	Intergenic	184422	Adra2a
peaks17572	chr11	105246042	105246529	+	6.11146	intron (ENSMUST00000106941.8, intron 9 of 21)	-46361	Mrc2
peaks54400	chr2	109578769	109579317	+	6.11146	Intergenic	-94123	Gm20638
peaks59817	chr3	69584858	69585862	+	6.11146	intron (ENSMUST00000061826.2, intron 1 of 2)	13600	B3galnt1
peaks91792	chr8	119792022	119792609	+	6.11146	Intergenic	-13899	Tldc1
peaks28278	chr14	24286113	24288046	+	6.11146	intron (ENSMUST00000224818.1, intron 2 of 3)	1970	Gm19034
peaks80644	chr6	127538211	127539097	+	6.11146	Intergenic	-22684	Cracr2a
peaks5643	chr1	165940537	165941300	+	6.11146	promoter-TSS (ENSMUST00000184037.1)	-700	Gm17976
peaks58131	chr3	9785481	9785969	+	6.11146	intron (ENSMUST00000160368.1, intron 1 of 1)	28118	Gm16337
peaks89596	chr8	68869352	68870002	+	6.11146	Intergenic	-10814	Lpl
peaks38217	chr16	49630797	49631371	+	6.11146	Intergenic	-68149	Ift57
peaks66657	chr4	114367774	114368592	+	6.11146	Intergenic	-38541	Trabd2b
peaks39550	chr16	96890151	96891015	+	6.11146	intron (ENSMUST00000056102.8, intron 3 of 32)	-28174	AC167169.1
peaks66155	chr4	101216551	101217128	+	6.11146	intron (ENSMUST00000102781.9, intron 1 of 24)	-6252	Gm12785
peaks57532	chr2	169712761	169713489	+	6.11146	intron (ENSMUST00000109157.1, intron 1 of 1)	79449	Tshz2
peaks39498	chr16	95837869	95838510	+	6.11146	intron (ENSMUST00000232930.1, intron 3 of 3)	7581	CT030665.2
peaks6318	chr1	180958537	180959516	+	6.11146	promoter-TSS (ENSMUST00000128545.2)	-877	2210411M09Rik
peaks49835	chr19	54791375	54791926	+	6.11146	Intergenic	307801	Gpam
peaks99561	chrX	94012298	94012985	+	6.11146	Intergenic	-11219	Gm6987
peaks87555	chr8	3400952	3401349	+	6.11146	intron (ENSMUST00000004684.12, intron 1 of 19)	8112	Arhgef18
peaks65706	chr4	87904726	87905537	+	6.11146	intron (ENSMUST00000078090.11, intron 2 of 10)	-98808	Mllt3
peaks4300	chr1	134162545	134163019	+	6.11146	Intergenic	-19394	Chil1
peaks90764	chr8	93992002	93992553	+	6.11146	intron (ENSMUST00000053766.13, intron 4 of 13)	20565	Amfr
peaks41984	chr17	47277827	47278655	+	6.11146	intron (ENSMUST00000190080.6, intron 4 of 18)	-12715	Gm26216
peaks4761	chr1	149867169	149867583	+	6.10449	intron (ENSMUST00000070200.14, intron 10 of 17)	25846	n-R5s219
peaks16332	chr11	88307743	88308585	+	6.10449	Intergenic	14106	Ccdc182
peaks89354	chr8	61171900	61172571	+	6.10449	intron (ENSMUST00000129408.1, intron 1 of 2)	22413	Gm16178
peaks19031	chr12	8798559	8799155	+	6.10449	Intergenic	27444	Sdc1
peaks37806	chr16	37715959	37716724	+	6.10449	Intergenic	-19001	AC129539.1
peaks4595	chr1	138299485	138300049	+	6.10449	Intergenic	26029	Atp6v1g3
peaks11038	chr10	102374143	102375382	+	6.10449	intron (ENSMUST00000120748.1, intron 1 of 3)	327	Mgat4c
peaks51404	chr2	30056894	30057440	+	6.10261	Intergenic	-4686	Set
peaks78578	chr6	86078119	86078687	+	6.09265	intron (ENSMUST00000203724.2, intron 1 of 15)	319	Add2
peaks53750	chr2	91438644	91439427	+	6.02966	intron (ENSMUST00000102594.10, intron 1 of 8)	5587	1110051M20Rik
peaks68018	chr4	134686021	134686486	+	6.02582	intron (ENSMUST00000038628.3, intron 2 of 12)	18037	Man1c1
peaks93788	chr9	40339630	40340429	+	6.00324	intron (ENSMUST00000045682.6, intron 2 of 19)	2074	Gm48129
peaks78162	chr6	72397083	72398080	+	5.99199	Intergenic	-6878	Vamp8
peaks71059	chr5	36382369	36383063	+	5.97637	intron (ENSMUST00000037370.13, intron 1 of 26)	15408	Sorcs2
peaks74919	chr5	136336872	136337510	+	5.96728	intron (ENSMUST00000004097.15, intron 9 of 23)	13040	A430110C17Rik
peaks45866	chr18	60507503	60508288	+	5.95479	Intergenic	-5912	Smim3
peaks82091	chr7	24128740	24129223	+	5.95095	Intergenic	-5261	Zfp235
peaks79278	chr6	97328246	97328830	+	5.93513	intron (ENSMUST00000113355.8, intron 9 of 23)	-75779	Lmod3
peaks85081	chr7	99821502	99822622	+	5.9312	intron (ENSMUST00000036331.6, intron 2 of 2)	6355	Neu3
peaks8024	chr10	28306253	28307047	+	5.90139	intron (ENSMUST00000218359.1, intron 3 of 30)	-92529	Gm22370
peaks84827	chr7	96151375	96151786	+	5.89274	Intergenic	-19666	Tenm4
peaks94039	chr9	44096745	44097114	+	5.84593	intron (ENSMUST00000185479.1, intron 1 of 1)	-4800	Mfrp
peaks243	chr1	16008925	16009774	+	5.78714	Intergenic	-43986	Gm7634
peaks48209	chr19	21174475	21174975	+	5.72417	Intergenic	-97553	Zfand5
peaks21571	chr12	83613694	83614083	+	5.71741	Intergenic	-6322	Gm26623
peaks8375	chr10	40341923	40342443	+	5.67649	Intergenic	-7125	Cdk19
peaks23755	chr13	24778683	24779149	+	5.67211	Intergenic	-16993	Gmnn
peaks51630	chr2	32439985	32440515	+	5.64593	intron (ENSMUST00000113310.8, intron 1 of 9)	-9131	Slc25a25
peaks22868	chr12	112861257	112862193	+	5.6298	promoter-TSS (ENSMUST00000021729.8)	-773	Gpr132
peaks80639	chr6	127488322	127489093	+	5.61998	TTS (ENSMUST00000202455.1)	2914	Gm43633
peaks28313	chr14	25234243	25235217	+	5.61998	Intergenic	-91489	4930572O13Rik
peaks53502	chr2	80855122	80855497	+	5.61998	Intergenic	5021	Gm22652
peaks61565	chr3	107290962	107291262	+	5.61998	promoter-TSS (ENSMUST00000029502.13)	-118	Slc16a4
peaks10411	chr10	85585270	85586074	+	5.61998	intron (ENSMUST00000105307.7, intron 3 of 16)	-12729	Btbd11
peaks73003	chr5	101809790	101810520	+	5.61998	promoter-TSS (ENSMUST00000200599.1)	-337	Gm43272
peaks40514	chr17	25529944	25530652	+	5.61998	Intergenic	-33010	Sstr5
peaks70184	chr5	23909328	23909698	+	5.61998	Intergenic	57303	Snord93
peaks3846	chr1	127477871	127478890	+	5.61998	intron (ENSMUST00000171405.1, intron 14 of 15)	71604	Gm38301
peaks15692	chr11	79054470	79054856	+	5.61998	intron (ENSMUST00000018478.10, intron 2 of 18)	5173	Ksr1
peaks18592	chr11	119731254	119731627	+	5.61998	intron (ENSMUST00000026671.12, intron 4 of 33)	-14961	Gm23663
peaks44131	chr18	11442239	11442977	+	5.61998	Intergenic	-190668	Rbbp8
peaks20675	chr12	69766608	69767352	+	5.61998	intron (ENSMUST00000021377.4, intron 3 of 9)	-3036	Mir681
peaks20828	chr12	71979042	71979421	+	5.61998	intron (ENSMUST00000221317.1, intron 20 of 24)	70028	Gm7986
peaks67531	chr4	129436737	129437461	+	5.61998	intron (ENSMUST00000053042.5, intron 1 of 3)	3719	Zbtb8b
peaks36597	chr16	17601023	17601441	+	5.61998	Intergenic	-18122	Smpd4
peaks25690	chr13	63911461	63912246	+	5.61998	Intergenic	34668	Gm7695
peaks62726	chr3	141917109	141917718	+	5.61998	intron (ENSMUST00000098568.7, intron 2 of 11)	14110	Bmpr1b
peaks24046	chr13	31908598	31909446	+	5.6123	intron (ENSMUST00000041859.8, intron 9 of 10)	24797	Gm11380
peaks99805	chrX	103599357	103600257	+	5.60901	intron (ENSMUST00000156211.7, intron 9 of 10)	2036	Gm9159
peaks28512	chr14	28123374	28124217	+	5.60901	intron (ENSMUST00000211145.1, intron 12 of 15)	-247578	Gm45645
peaks31880	chr15	10210987	10213072	+	5.60901	intron (ENSMUST00000124470.7, intron 1 of 9)	-11957	Prlr
peaks65223	chr4	63477550	63478415	+	5.60901	intron (ENSMUST00000084510.7, intron 1 of 12)	17969	Whrn
peaks81577	chr6	149174107	149174960	+	5.60901	intron (ENSMUST00000095319.9, intron 3 of 6)	14152	Amn1
peaks3525	chr1	112825854	112826256	+	5.60901	Intergenic	49933	Gm8204
peaks2035	chr1	71723484	71724150	+	5.60901	Intergenic	-8893	Gm5256
peaks2811	chr1	87892600	87893064	+	5.60901	intron (ENSMUST00000027517.13, intron 3 of 29)	-4708	Gm38365
peaks66005	chr4	97945891	97946375	+	5.60901	intron (ENSMUST00000107057.7, intron 2 of 6)	168299	Nfia
peaks93206	chr9	22362396	22363237	+	5.60901	exon (ENSMUST00000040912.8, exon 10 of 24)	8963	Gm48646
peaks49982	chr19	57090572	57091473	+	5.60901	intron (ENSMUST00000111555.7, intron 6 of 22)	27891	Ablim1
peaks80180	chr6	119058660	119059430	+	5.60901	intron (ENSMUST00000186889.6, intron 1 of 46)	20962	Cacna1c
peaks63699	chr4	15307463	15308019	+	5.60901	Intergenic	41910	Tmem64
peaks75478	chr5	144142558	144142970	+	5.60901	intron (ENSMUST00000041804.7, intron 3 of 13)	-30992	Gm26925
peaks19387	chr12	17902949	17903469	+	5.60901	exon (ENSMUST00000221489.1, exon 2 of 3)	820	Gm49331
peaks19941	chr12	35338697	35339128	+	5.60901	Intergenic	30021	Gm44396
peaks75422	chr5	143447483	143448256	+	5.60901	Intergenic	-9034	Gm9497
[truncated: 936 more rows]

## Sheet: Table S6
Table S6 The annotation of downregulated peaks
[truncated: 505 more rows]

[truncated: 11 more sheets: Table S7, Table S8, Table S9, Table S10, Table S11, Table S12, Table S13, Table S14, Table S15, Table S16, Table S17]
